# Supplementary material for: Comparative transcriptome analysis provides insights into molecular mechanisms for parthenocarpic fruit development in eggplant (Solanum melongena L.)
Source: PLoS One. 2017 Jun 12;12(6):e0179491. doi: 10.1371/journal.pone.0179491 (PMC5467848; doi:10.1371/journal.pone.0179491)
Supplement: S3 Table — (XLSX) [file pone.0179491.s007.xlsx]

## Sheet: Sheet1
Table S2. Pearson correlation between four replicates of each eggplant line.
R^2	PP05_1	PP05_2	PP05_3	PP05_4	PnP05_1	PnP05_2	PnP05_3	PnP05_4	GnP05_1	GnP05_2	GnP05_3	GnP05_4
PP05_1	1	0.985	0.984	0.992	0.943	0.924	0.938	0.941	0.911	0.968	0.98	0.955
PP05_2	0.985	1	0.99	0.988	0.949	0.919	0.944	0.944	0.929	0.975	0.975	0.969
PP05_3	0.984	0.99	1	0.985	0.947	0.933	0.945	0.942	0.944	0.975	0.97	0.97
PP05_4	0.992	0.988	0.985	1	0.946	0.924	0.945	0.946	0.913	0.97	0.978	0.96
PnP05_1	0.943	0.949	0.947	0.946	1	0.973	0.989	0.992	0.91	0.953	0.942	0.952
PnP05_2	0.924	0.919	0.933	0.924	0.973	1	0.978	0.97	0.916	0.934	0.92	0.93
PnP05_3	0.938	0.944	0.945	0.945	0.989	0.978	1	0.99	0.918	0.951	0.938	0.953
PnP05_4	0.941	0.944	0.942	0.946	0.992	0.97	0.99	1	0.902	0.95	0.941	0.949
GnP05_1	0.911	0.929	0.944	0.913	0.91	0.916	0.918	0.902	1	0.956	0.927	0.966
GnP05_2	0.968	0.975	0.975	0.97	0.953	0.934	0.951	0.95	0.956	1	0.985	0.99
GnP05_3	0.98	0.975	0.97	0.978	0.942	0.92	0.938	0.941	0.927	0.985	1	0.973
GnP05_4	0.955	0.969	0.97	0.96	0.952	0.93	0.953	0.949	0.966	0.99	0.973	1

## Sheet: Sheet2
Table S3. Data of Pearson correlation between four replicates of each eggplant line.
R^2	smppf1	smppf2	smppf3	smppf4	smpnpf1	smpnpf2	smpnpf3	smpnpf4	smgnpf1	smgnpf2	smgnpf3	smgnpf4
smppf1	1	0.985	0.984	0.992	0.943	0.924	0.938	0.941	0.911	0.968	0.98	0.955
smppf2	0.985	1	0.99	0.988	0.949	0.919	0.944	0.944	0.929	0.975	0.975	0.969
smppf3	0.984	0.99	1	0.985	0.947	0.933	0.945	0.942	0.944	0.975	0.97	0.97
smppf4	0.992	0.988	0.985	1	0.946	0.924	0.945	0.946	0.913	0.97	0.978	0.96
smpnpf1	0.943	0.949	0.947	0.946	1	0.973	0.989	0.992	0.91	0.953	0.942	0.952
smpnpf2	0.924	0.919	0.933	0.924	0.973	1	0.978	0.97	0.916	0.934	0.92	0.93
smpnpf3	0.938	0.944	0.945	0.945	0.989	0.978	1	0.99	0.918	0.951	0.938	0.953
smpnpf4	0.941	0.944	0.942	0.946	0.992	0.97	0.99	1	0.902	0.95	0.941	0.949
smgnpf1	0.911	0.929	0.944	0.913	0.91	0.916	0.918	0.902	1	0.956	0.927	0.966
smgnpf2	0.968	0.975	0.975	0.97	0.953	0.934	0.951	0.95	0.956	1	0.985	0.99
smgnpf3	0.98	0.975	0.97	0.978	0.942	0.92	0.938	0.941	0.927	0.985	1	0.973
smgnpf4	0.955	0.969	0.97	0.96	0.952	0.93	0.953	0.949	0.966	0.99	0.973	1
