# Supplementary material for: Comparative transcriptome analysis provides insights into molecular mechanisms for parthenocarpic fruit development in eggplant (Solanum melongena L.)
Source: PLoS One. 2017 Jun 12;12(6):e0179491. doi: 10.1371/journal.pone.0179491 (PMC5467848; doi:10.1371/journal.pone.0179491)
Supplement: S4 Table — (XLSX) [file pone.0179491.s008.xlsx]

## Sheet: Table S3
Table S4. List of detailed information of genes significantly regulated in the PP05 compared to PnP05 and GnP05.
Gene locus	Strand	start	end	length	Normalized read count (PP05_1)	Normalized read count (PP05_2)	Normalized read count (PP05_3)	Normalized read count (PP05_4)	Normalized read count (PnP05_1)	Normalized read count (PnP05_2)	Normalized read count (PnP05_3)	Normalized read count (PnP05_4)	Normalized read count (GnP05_1)	Normalized read count (GnP05_2)	Normalized read count (GnP05_3)	Normalized read count (GnP05_4)	Average read count (PP05)	Average read count (PnP05)	Average read count (GnP05)	log2 Fold Change(PP05 vs PnP05)	Adjusted P-value (PP05 vs PnP05)	log2 Fold Change(PP05 vs GnP05)	Adjusted P-value (PP05 vs GnP05)	Regulation (PP05 vs PnP05)	Regulation (PP05 vs GnP05)	Annotation
Novel02914	+	6677	10315	2643	2	1	2	0	3240	2916	3300	2713	2617	3231	2832	2766	1.20548	3020.21	2861.5	-11.291	3.4052e-229	-11.1606	0.000211394	DOWN	DOWN	--
Novel03478	-	3329	4134	675	0	0	0	1	264	221	308	237	183	200	223	210	0.276322	253.841	204	-9.8434	4.4985e-82	-9.67243	0.000152516	DOWN	DOWN	--
Sme2.5_00944.1_g00004.1	-	20617	21547	931	0	3	0	0	280	287	438	362	120	226	186	203	0.69335	337.649	183.75	-8.9277	1.2521e-79	-7.93664	0.00379663	DOWN	DOWN	--
Sme2.5_08105.1_g00003.1	-	5187	6157	873	0	1	0	0	25	11	22	12	29	51	35	32	0.231117	16.8499	36.75	-6.188	1.0156e-07	-7.19967	0.00434338	DOWN	DOWN	--
Sme2.5_17963.1_g00001.1	-	3316	7147	704	0	2	0	0	119	80	114	89	67	77	74	55	0.462233	98.6896	68.25	-7.7381	6.0054e-40	-7.09276	0.000682273	DOWN	DOWN	--
Novel03363	+	1417	3219	888	0	6	7	0	170	243	307	230	336	383	401	390	3.16153	236.44	377.5	-6.2247	1.3601e-36	-6.85989	9.75648e-05	DOWN	DOWN	--
Sme2.5_07436.1_g00003.1	-	3626	5467	684	1	0	1	0	24	23	22	26	52	47	38	37	0.487181	23.8277	43.5	-5.612	5.7145e-10	-6.44294	0.00122026	DOWN	DOWN	--
Sme2.5_19504.1_g00001.1	+	3356	5557	769	1	0	1	4	80	43	72	60	125	82	106	124	1.59247	62.2702	109.25	-5.2892	3.763e-23	-6.18653	0.00147367	DOWN	DOWN	--
Sme2.5_04063.1_g00003.1	+	24116	27279	710	0	1	0	0	14	3	6	14	9	22	16	14	0.231117	9.10718	15.25	-5.3003	0.001264	-5.93074	0.00909913	DOWN	DOWN	--
Sme2.5_04236.1_g00002.1	+	32726	38012	2983	0	6	3	2	28	3	36	30	126	137	132	211	2.69999	22.9884	151.5	-3.0899	0.0029448	-5.78374	0.00511033	DOWN	DOWN	--
Sme2.5_08105.1_g00005.1	+	19136	22717	851	0	12	4	4	151	103	126	122	255	268	283	198	4.89288	124.096	251	-4.6646	2.6129e-34	-5.64962	0.000875478	DOWN	DOWN	--
Novel03226	+	3962	4500	473	0	0	0	1	21	10	20	18	7	9	9	20	0.276322	16.8046	11.25	-5.9264	1.1851e-07	-5.49185	0.0269009	DOWN	DOWN	--
Sme2.5_05143.1_g00002.1	-	10559	16667	1215	4	8	4	5	40	16	202	91	151	216	222	183	5.17926	81.1275	193	-3.9694	0.019	-5.20014	0.00133559	DOWN	DOWN	--
Sme2.5_08304.1_g00003.1	-	22627	24377	762	0	3	0	2	60	41	71	52	57	38	39	43	1.24599	54.7281	44.25	-5.4569	5.4627e-21	-5.14568	0.00298981	DOWN	DOWN	--
Sme2.5_00684.1_g00001.1	+	9886	11299	1149	1	0	2	1	85	84	125	69	25	38	40	23	1.01705	89.022	31.5	-6.4517	1.8335e-34	-4.97728	0.00595559	DOWN	DOWN	--
Sme2.5_16007.1_g00001.1	-	6834	8117	909	5	6	6	4	157	183	210	172	93	99	174	97	5.18144	179.916	115.75	-5.1178	1.5908e-47	-4.46255	0.0104273	DOWN	DOWN	--
Sme2.5_02331.1_g00002.1	+	15116	19211	673	1	0	0	2	8	18	8	22	8	14	10	17	0.786276	14.6319	12.25	-4.2179	0.0012464	-4.02975	0.00837134	DOWN	DOWN	--
Novel03273	-	1265	3722	2361	1	4	0	1	7	8	12	9	13	22	19	19	1.43442	8.89132	18.25	-2.6319	0.027113	-3.60486	0.00186348	DOWN	DOWN	--
Novel03135	-	1	1120	435	7	2	6	6	21	46	26	41	52	57	38	56	5.27688	34.6571	50.75	-2.7154	0.00082416	-3.27302	0.00270911	DOWN	DOWN	--
Sme2.5_00571.1_g00009.1	-	97496	101927	1330	82	72	76	78	857	791	915	717	461	730	744	667	76.621	813.403	650.5	-3.4082	6.5264e-54	-3.07862	0.00337556	DOWN	DOWN	--
Novel03257	+	3983	4767	668	100	103	82	92	2366	769	2034	1518	344	966	442	1027	93.3808	1607.07	694.75	-4.1052	1.2407e-13	-2.88193	0.0412442	DOWN	DOWN	--
Novel00547	+	108753	111124	2074	66	41	43	43	201	123	159	156	302	351	344	292	47.68	157.53	322.25	-1.7242	3.9417e-10	-2.73958	0.000664675	DOWN	DOWN	--
Novel01754	+	47433	49634	2126	2	5	6	0	36	20	29	31	34	20	11	20	3.14414	28.5496	21.25	-3.1827	3.4289e-07	-2.70895	0.0490635	DOWN	DOWN	--
Novel01007	-	67597	68539	392	0	3	2	3	12	5	17	14	13	18	6	11	2.02941	11.5699	12	-2.5112	0.0080306	-2.58496	0.0275203	DOWN	DOWN	--
Sme2.5_20506.1_g00003.1	+	8556	9770	652	3	10	2	2	24	17	15	11	26	17	14	27	4.0718	16.6045	21	-2.0278	0.009615	-2.30485	0.0305191	DOWN	DOWN	--
Sme2.5_03131.1_g00005.1	+	39046	45823	1040	3	3	0	2	26	14	19	12	6	13	13	7	1.94689	17.3133	9.75	-3.1526	9.8969e-05	-2.2854	0.042803	DOWN	DOWN	--
Novel01528	+	66624	69150	1861	31	28	40	36	106	145	92	106	82	201	173	123	33.8034	114.402	144.75	-1.7589	0.00019333	-2.1006	0.0251089	DOWN	DOWN	--
Novel02743	-	11552	13875	579	7	13	7	4	20	51	31	41	20	32	29	26	7.52007	36.9439	26.75	-2.2965	0.0054036	-1.78727	0.0029368	DOWN	DOWN	--
Sme2.5_06421.1_g00005.1	-	37739	43037	1193	7	13	4	8	39	34	71	25	20	27	33	19	7.86471	40.6633	24.75	-2.3703	1.0718e-05	-1.62936	0.027023	DOWN	DOWN	--
Novel03482	+	561	2931	2287	3	7	4	2	22	22	24	22	12	17	11	5	3.88555	22.4376	11.25	-2.5297	0.00017643	-1.49185	0.0183909	DOWN	DOWN	--
Sme2.5_04043.1_g00003.1	+	17916	18553	638	4	7	8	6	18	11	34	21	16	19	17	17	6.23866	20.1827	17.25	-1.6938	0.0088527	-1.46467	0.000577198	DOWN	DOWN	--
Novel02987	-	7498	14858	1724	15	8	10	11	30	21	65	17	28	41	28	21	10.9284	31.4017	29.5	-1.5228	0.039386	-1.42321	0.0361876	DOWN	DOWN	--
Sme2.5_00359.1_g00011.1	-	80516	86827	1694	6	6	3	4	18	10	18	19	15	16	7	12	4.65443	15.9512	12.5	-1.777	0.021902	-1.39593	0.00975093	DOWN	DOWN	--
Sme2.5_21153.1_g00001.1	-	3312	5407	848	128	86	95	96	320	201	252	250	181	324	233	324	100.395	252.494	265.5	-1.3306	4.6384e-08	-1.39079	0.03228	DOWN	DOWN	--
Sme2.5_06347.1_g00003.1	-	26955	29967	1460	14	4	1	10	22	9	41	20	17	16	11	26	7.2121	21.7514	17.5	-1.5926	0.034955	-1.2713	0.0326873	DOWN	DOWN	--
Sme2.5_11981.1_g00002.1	-	9536	10367	832	44	62	25	46	87	113	127	84	87	115	108	106	43.6586	102.323	104	-1.2288	0.00011314	-1.23283	0.00591242	DOWN	DOWN	--
Sme2.5_02667.1_g00008.1	+	65386	69551	910	5	7	4	7	28	26	17	10	9	19	12	12	5.73442	20.3034	13	-1.824	0.0089736	-1.17688	0.0273848	DOWN	DOWN	--
Novel01287	-	75423	78150	1655	4	9	4	6	23	14	16	16	12	10	12	17	5.6867	17.0446	12.75	-1.5836	0.033103	-1.14886	0.0457392	DOWN	DOWN	--
Sme2.5_20506.1_g00002.1	-	6789	8737	574	23	19	29	20	48	40	61	43	46	53	54	47	22.6441	47.1413	50	-1.0579	0.013271	-1.13606	0.00145404	DOWN	DOWN	--
Sme2.5_04177.1_g00002.1	-	25001	35087	1002	16	14	7	13	52	43	61	39	22	30	19	35	12.3408	47.8733	26.5	-1.9558	6.3642e-06	-1.08406	0.0252857	DOWN	DOWN	--
Sme2.5_07282.1_g00002.1	+	6356	6891	536	12	3	3	1	22	23	20	16	15	7	9	9	4.53391	20.2804	10	-2.1613	0.0023142	-1.074	0.017854	DOWN	DOWN	--
Sme2.5_05614.1_g00007.1	-	49695	50577	883	172	140	183	167	955	541	1059	750	409	315	231	437	165.086	802.876	348	-2.282	3.2771e-28	-1.07226	0.033644	DOWN	DOWN	--
Novel02248	-	51004	53429	2426	260	164	221	254	1012	838	1280	1495	534	338	312	690	224.867	1147.52	468.5	-2.3514	2.0296e-10	-1.05973	0.0462545	DOWN	DOWN	--
Sme2.5_00944.1_g00005.1	-	23741	29177	1167	0	0	0	0	786	633	1080	867	323	426	388	408	0	826.143	386.25	ND	2.371e-153	ND	0.000428735	DOWN	DOWN	--
Novel02009	-	72525	73801	567	0	0	0	0	155	126	144	126	168	221	192	204	0	136.601	196.25	ND	7.8965e-55	ND	0.000398556	DOWN	DOWN	--
Novel02609	-	9384	16424	3106	0	0	0	0	104	116	161	96	136	227	204	171	0	117.558	184.5	ND	4.2059e-49	ND	0.00263015	DOWN	DOWN	--
Sme2.5_01087.1_g00001.1	-	2927	7817	482	0	0	0	0	73	51	87	70	55	136	128	119	0	68.8321	109.5	ND	7.1519e-32	ND	0.00962779	DOWN	DOWN	--
Sme2.5_11038.1_g00003.1	-	17203	17777	398	0	0	0	0	47	37	74	33	46	73	70	40	0	46.1496	57.25	ND	1.4771e-22	ND	0.00633113	DOWN	DOWN	--
Sme2.5_01567.1_g00006.1	-	86474	88087	1421	0	0	0	0	66	92	75	57	73	86	115	101	0	73.1119	93.75	ND	6.5456e-22	ND	0.00195345	DOWN	DOWN	--
Sme2.5_01382.1_g00009.1	+	80856	81513	543	0	0	0	0	59	40	50	30	143	79	61	88	0	43.8821	92.75	ND	2.1143e-21	ND	0.0134554	DOWN	DOWN	--
Sme2.5_07436.1_g00006.1	-	13476	15437	1769	0	0	0	0	33	33	59	19	37	31	33	41	0	34.8343	35.5	ND	7.5275e-14	ND	0.000529939	DOWN	DOWN	--
Sme2.5_00670.1_g00004.1	-	58051	61987	710	0	0	0	0	19	33	36	23	42	35	29	27	0	27.7628	33.25	ND	9.0355e-14	ND	0.002225	DOWN	DOWN	--
Novel02575	+	28	3459	1083	0	0	0	0	26	15	14	18	4	2	2	3	0	18.1339	2.75	ND	3.673e-09	ND	0.0104771	DOWN	DOWN	--
Novel02526	+	5954	8384	2343	0	0	0	0	26	17	21	7	54	63	48	43	0	17.2814	52	ND	7.7174e-09	ND	0.00121793	DOWN	DOWN	--
Novel02344	+	35938	36256	245	0	0	0	0	9	14	17	23	12	31	10	22	0	15.8845	18.75	ND	5.5439e-08	ND	0.0306773	DOWN	DOWN	--
Sme2.5_07968.1_g00003.1	-	8163	9157	925	0	0	0	0	17	12	25	7	11	12	13	4	0	14.6018	10	ND	1.4366e-07	ND	0.0162766	DOWN	DOWN	--
Novel02527	-	6364	13067	640	0	0	0	0	8	9	7	8	23	27	22	26	0	8.0816	24.5	ND	0.00039692	ND	0.000250724	DOWN	DOWN	--
Sme2.5_08105.1_g00002.1	-	3103	5117	512	0	0	0	0	6	5	10	3	9	16	5	11	0	5.76717	10.25	ND	0.0044397	ND	0.0207077	DOWN	DOWN	--
Sme2.5_18730.1_g00001.1	-	1640	4687	771	0	0	0	0	4	4	2	8	3	8	5	2	0	4.63958	4.5	ND	0.019474	ND	0.0424089	DOWN	DOWN	--
Sme2.5_08379.1_g00004.1	-	35694	40387	1583	0	0	0	0	4	2	10	2	2	10	7	7	0	4.16768	6.5	ND	0.024378	ND	0.0295323	DOWN	DOWN	--
Novel00271	-	128243	129122	505	0	0	0	0	10	2	5	1	2	3	1	2	0	4.22264	2	ND	0.027364	ND	0.0162766	DOWN	DOWN	--
Sme2.5_08372.1_g00001.1	-	714	9457	1472	0	2	0	0	8	21	7	8	9	6	4	4	0.462233	11.5676	5.75	-4.6453	0.011896	-3.52356	0.0246321	DOWN	DOWN	11-beta-hydroxysteroid dehydrogenase 1B-like
Sme2.5_06317.1_g00002.1	-	3401	4187	787	11	14	22	19	35	41	44	44	31	43	34	45	16.6338	41.072	38.25	-1.304	0.0044148	-1.21299	0.010199	DOWN	DOWN	3OH-1
Novel03306	-	31	2702	1998	4	7	6	2	79	58	91	56	80	76	49	47	4.62628	69.3814	63	-3.9066	7.9006e-19	-3.72935	0.00606674	DOWN	DOWN	60S ribosomal protein L2, mitochondrial
Novel02777	+	12831	22527	6263	0	9	6	0	37	20	44	25	24	42	41	22	3.60134	30.3813	32.25	-3.0766	2.1519e-07	-3.10434	0.00306079	DOWN	DOWN	60S ribosomal protein L2, mitochondrial
Novel03308	-	2794	5912	2322	23	44	21	15	413	183	247	175	268	114	212	129	25.012	247.743	180.75	-3.3081	2.0654e-08	-2.81135	0.0285855	DOWN	DOWN	60S ribosomal protein L2, mitochondrial
Sme2.5_00323.1_g00016.1	-	145096	146777	1434	5	27	25	9	49229	32540	52686	50139	127	139	86	257	16.2339	45385	152.25	-11.449	2.009e-263	-3.2059	0.0419381	DOWN	DOWN	9-divinyl ether synthase-like
Sme2.5_05053.1_g00001.1	+	879	4641	500	2	7	0	3	81	56	50	47	34	52	38	36	2.91405	58.1334	40	-4.3183	7.1352e-18	-3.73697	0.00111701	DOWN	DOWN	actin-related protein 2/3 complex subunit 2B
Sme2.5_03894.1_g00007.1	+	44736	49995	2403	9	9	4	6	1159	619	1083	949	698	561	406	683	6.85487	930.697	587	-7.085	1.9392e-91	-6.38986	0.00323326	DOWN	DOWN	alkaline/neutral invertase CINV1
Sme2.5_01694.1_g00003.1	-	16291	18477	1399	463	656	542	328	1238	830	1166	817	941	1032	962	1233	487.841	992.83	1042	-1.0251	7.7038e-07	-1.06731	0.0208702	DOWN	DOWN	alpha-1,4-glucan-protein synthase [UDP-forming] 2-like
Sme2.5_00572.1_g00012.1	+	107836	114966	2048	127	154	86	78	253	309	318	256	384	267	283	318	108.622	284.047	313	-1.3868	5.5551e-08	-1.49236	0.00818065	DOWN	DOWN	alpha-dioxygenase 1-like
Sme2.5_00572.1_g00010.1	+	93896	99900	2067	33	56	46	30	98	94	91	51	126	156	126	117	40.6053	82.8997	131.25	-1.0297	0.0057063	-1.66985	0.00023236	DOWN	DOWN	alpha-DOX2
Sme2.5_01418.1_g00003.1	-	28667	30757	989	17	9	7	4	52	38	30	43	38	32	20	12	8.93193	40.8793	25.5	-2.1943	7.1761e-06	-1.46297	0.0187912	DOWN	DOWN	alternative oxidase 1b
Sme2.5_03037.1_g00004.1	+	41466	46589	1754	10	15	11	8	71	19	103	43	52	60	43	114	10.8027	55.3035	67.25	-2.356	0.0023554	-2.61203	0.0442124	DOWN	DOWN	aluminum-activated malate transporter 2
Sme2.5_00115.1_g00016.1	+	134106	135822	1213	1	6	5	6	123	221	67	194	15	23	40	19	4.546	158.481	24.25	-5.1236	5.3961e-06	-2.42999	0.0313168	DOWN	DOWN	annexin D4-like
Sme2.5_13120.1_g00001.1	+	40	7802	2839	385	348	340	343	1139	829	1105	875	1570	1791	1628	1435	351.362	972.092	1606	-1.4681	3.713e-13	-2.18165	0.000471793	DOWN	DOWN	aspartic proteinase nepenthesin-2-like
Sme2.5_02033.1_g00003.1	+	30616	34738	1343	69	104	109	131	339	247	326	302	171	269	282	257	103.992	299.841	244.75	-1.5277	4.5576e-11	-1.24517	0.00344885	DOWN	DOWN	beta-glucosidase
Sme2.5_04454.1_g00010.1	-	80316	82797	1224	37	30	20	26	462	538	413	479	143	182	250	178	27.8332	478.399	188.25	-4.1033	2.4007e-23	-2.73633	0.00838255	DOWN	DOWN	bidirectional sugar transporter N3
Sme2.5_02465.1_g00002.1	-	12774	14957	1295	7	11	1	5	17	20	36	12	36	52	40	32	5.81287	20.5991	40	-1.8253	0.0060761	-2.73697	0.00234003	DOWN	DOWN	bidirectional sugar transporter SWEET10
Sme2.5_00204.1_g00018.1	-	109213	111087	1157	0	2	1	3	13	1	17	12	24	29	10	19	1.54475	10.1071	20.5	-2.7099	0.012145	-3.77259	0.0184596	DOWN	DOWN	bidirectional sugar transporter SWEET11-like
Sme2.5_00204.1_g00020.1	-	124993	127157	1168	0	0	0	0	21	6	18	4	10	12	5	13	0	11.4937	10	ND	0.00010116	ND	0.0111418	DOWN	DOWN	bidirectional sugar transporter SWEET12-like
Sme2.5_08853.1_g00003.1	-	18240	20637	817	50	56	51	48	95	93	237	108	372	231	113	254	50.8186	128.181	242.5	-1.3348	0.0073406	-2.24236	0.0373363	DOWN	DOWN	bidirectional sugar transporter SWEET1-like
Sme2.5_06315.1_g00001.1	-	1	2557	781	1	0	0	0	27	23	23	26	17	28	17	23	0.233633	24.7338	21.25	-6.7261	3.1835e-11	-6.40939	0.00490497	DOWN	DOWN	calcium-dependent protein kinase 2-like
Sme2.5_17622.1_g00001.1	+	76	7690	1780	0	0	0	0	55	56	46	44	49	67	61	54	0	50.4765	57.75	ND	5.7803e-24	ND	0.000691331	DOWN	DOWN	calcium-dependent protein kinase 2-like
Sme2.5_00010.1_g00033.1	+	281166	286550	3490	2	4	6	6	24	23	32	13	19	12	17	13	4.57095	22.5015	15.25	-2.2995	0.00030422	-1.76081	0.0174267	DOWN	DOWN	calcium-transporting ATPase 12, plasma membrane-type-like
Sme2.5_17223.1_g00001.1	+	9	833	630	0	1	1	0	10	3	7	3	2	2	4	1	0.484664	5.4711	2.25	-3.4968	0.044103	-2.16993	0.0353528	DOWN	DOWN	CBL-interacting serine/threonine-protein kinase 3
Sme2.5_08105.1_g00004.1	-	11110	15887	1041	0	1	0	0	12	11	20	8	25	23	38	19	0.231117	12.3567	26.25	-5.7405	1.4825e-05	-6.71425	0.00839547	DOWN	DOWN	cellulose synthase-like protein E6
Sme2.5_04031.1_g00001.1	+	486	10778	1370	156	213	144	175	633	513	660	525	614	686	700	604	170.542	575.504	651	-1.7547	1.9993e-16	-1.92025	0.000401035	DOWN	DOWN	coiled-coil domain-containing protein 18
Sme2.5_33494.1_g00001.1	-	1	477	477	11	10	12	13	36	45	52	36	31	29	29	28	11.5159	42.0424	29.25	-1.8682	4.6541e-05	-1.3468	0.000529939	DOWN	DOWN	crocetin glucoside glucosyltransferase-like
Sme2.5_19914.1_g00001.1	+	2	3174	1496	0	1	0	0	1347	986	763	1377	398	551	200	611	0.231117	1126.37	440	-12.251	3.7212e-43	-10.7814	0.0172048	DOWN	DOWN	crocetin glucoside glucosyltransferase-like
Sme2.5_04669.1_g00002.1	+	10166	11771	1606	2	3	0	0	233	151	186	129	156	229	187	141	1.16062	171.631	178.25	-7.2083	9.5778e-51	-7.15583	0.00261339	DOWN	DOWN	crocetin glucoside glucosyltransferase-like
Sme2.5_00854.1_g00009.1	+	125996	127372	1166	0	0	0	0	13	7	11	9	10	16	14	20	0	9.77396	15	ND	4.667e-05	ND	0.00550947	DOWN	DOWN	crocetin glucoside glucosyltransferase-like
Sme2.5_16812.1_g00001.1	-	965	7997	2439	96	77	47	85	218	219	321	224	250	258	276	193	75.6288	241.946	244.25	-1.6777	9.4319e-12	-1.67955	0.00696518	DOWN	DOWN	cysteine-rich receptor-like protein kinase 2
Sme2.5_00001.1_g00037.1	-	309309	315123	1692	84	142	102	84	414	133	426	305	283	256	154	361	101.517	306.157	263.5	-1.5926	0.00031184	-1.35516	0.0469363	DOWN	DOWN	cytochrome P450 714C2-like
Sme2.5_09216.1_g00004.1	-	17981	20247	1834	131	128	109	86	320	339	305	332	271	285	362	361	111.589	325.681	319.75	-1.5453	8.3906e-11	-1.49425	0.00885822	DOWN	DOWN	cytochrome P450 83B1-like
Sme2.5_05812.1_g00004.1	-	18265	20217	1769	19	10	8	19	33	40	32	39	41	50	61	36	14.0287	36.4331	47	-1.3769	0.0054913	-1.74723	0.028424	DOWN	DOWN	cytochrome P450 CYP736A12-like
Sme2.5_04568.1_g00002.1	-	5755	10017	1579	23	11	6	16	359	413	568	405	397	431	461	425	13.8583	431.638	428.5	-4.961	3.5005e-60	-4.9358	0.000143025	DOWN	DOWN	cytokinin hydroxylase
Sme2.5_17618.1_g00001.1	+	55	4150	1881	2	2	0	0	7	8	13	9	6	7	5	7	0.9295	9.10439	6.25	-3.292	0.0079856	-2.64386	0.00360788	DOWN	DOWN	cytokinin hydroxylase
Sme2.5_03119.1_g00004.1	-	59365	63477	1635	8	13	6	11	25	26	26	19	43	61	54	50	9.43441	23.9211	52	-1.3423	0.029445	-2.45251	0.000991263	DOWN	DOWN	cytokinin hydroxylase
Sme2.5_29975.1_g00001.1	-	1	1337	1081	0	0	0	0	53	84	74	77	160	116	109	153	0	72.8895	134.5	ND	1.1551e-23	ND	0.00186663	DOWN	DOWN	deacetylvindoline O-acetyltransferase-like
Sme2.5_02364.1_g00012.1	-	70838	72647	1554	1	0	0	0	112	170	156	136	380	258	225	292	0.233633	144.664	288.75	-9.2742	3.3106e-31	-10.1737	0.00318537	DOWN	DOWN	deacetylvindoline O-acetyltransferase-like
Sme2.5_00629.1_g00006.1	+	43776	44565	686	3	7	1	4	115	135	112	118	25	23	9	15	3.67755	121.028	18	-5.0405	1.7369e-29	-2.26303	0.0187687	DOWN	DOWN	desiccation-related protein clone PCC6-19-like
Sme2.5_05323.1_g00012.1	-	49243	50826	1584	2	0	3	0	695	835	848	593	35	31	27	21	1.22791	741.509	28.5	-9.2381	8.733e-67	-4.51096	0.0024008	DOWN	DOWN	disease resistance protein RPP13-like
Sme2.5_08282.1_g00001.1	+	1526	3039	1336	17	10	9	12	3522	3076	3100	2917	1261	2059	1947	1886	11.8807	3143.48	1788.25	-8.0476	8.8784e-196	-7.21937	0.00225127	DOWN	DOWN	DNA-damage-repair/toleration protein DRT100
Sme2.5_17167.1_g00001.1	-	1820	4537	695	605	611	567	530	2343	2024	2314	1817	2021	2592	2723	2677	572.772	2105.5	2503.25	-1.8781	4.9397e-22	-2.11404	0.00159191	DOWN	DOWN	DNA-directed RNA polymerase III subunit RPC5-like
Sme2.5_01232.1_g00017.1	+	105766	107394	719	70	65	60	53	185	106	102	110	118	150	110	130	61.2348	124.518	127	-1.0239	0.0020624	-1.03449	0.00617998	DOWN	DOWN	dof zinc finger protein DOF3.1-like
Sme2.5_10505.1_g00001.1	+	556	10483	2196	142	180	148	123	344	427	504	346	223	396	479	310	146.29	402.914	352	-1.4616	3.8435e-10	-1.24754	0.0286631	DOWN	DOWN	dynamin-related protein 1E-like
Sme2.5_07436.1_g00004.1	-	6055	7257	1080	0	0	4	0	35	31	46	27	48	53	38	26	1.01419	34.0727	41.25	-5.0702	3.361e-13	-5.36632	0.00750002	DOWN	DOWN	dynamin-related protein 4C
Sme2.5_02896.1_g00001.1	-	4513	9507	2975	31	25	31	33	67	102	93	131	74	97	111	89	29.9991	99.7605	92.75	-1.7335	0.00045964	-1.62838	0.00473299	DOWN	DOWN	exocyst complex component EXO84B-like
Sme2.5_10371.1_g00001.1	-	1	8647	1494	591	635	506	467	1651	1372	1428	1118	1483	1876	1912	1935	542.174	1381.56	1801.5	-1.3495	1.9732e-11	-1.71235	0.00233131	DOWN	DOWN	eyes absent homolog 2
Sme2.5_00742.1_g00004.1	-	20129	24497	1717	4	5	4	5	25	35	32	28	9	13	13	12	4.48591	30.2073	11.75	-2.7514	2.4165e-06	-1.38466	0.00343101	DOWN	DOWN	Fad7, FAD, LeFad7
Novel03544	+	116	1133	928	0	0	0	0	42	31	28	19	40	24	42	43	0	29.7274	37.25	ND	8.8399e-15	ND	0.00359964	DOWN	DOWN	F-box protein At3g58530
Sme2.5_17143.1_g00001.1	+	2826	8125	1582	107	82	80	92	380	234	336	205	315	165	164	258	89.6557	281.875	225.5	-1.6526	8.768e-12	-1.32113	0.0224232	DOWN	DOWN	F-box/kelch-repeat protein At1g23390
Sme2.5_00919.1_g00001.1	+	336	9498	3270	0	0	0	1	11	18	23	8	11	11	7	12	0.276322	14.7984	10.25	-5.7429	1.1857e-06	-5.35755	0.0021284	DOWN	DOWN	F-box/kelch-repeat protein At3g27150-like
Sme2.5_07968.1_g00002.1	-	5027	7737	1795	0	0	0	0	60	55	79	47	64	73	59	34	0	59.1702	57.5	ND	6.3779e-28	ND	0.00627691	DOWN	DOWN	GDSL esterase/lipase 1-like
Sme2.5_03930.1_g00002.1	-	17919	22247	1036	167	152	138	111	363	309	361	299	247	280	339	326	139.808	330.057	298	-1.2393	1.3233e-07	-1.06942	0.0160905	DOWN	DOWN	GDSL esterase/lipase At5g45960-like
Sme2.5_01039.1_g00004.1	-	33143	34207	1065	97	130	58	60	135	169	187	210	285	245	168	244	83.9926	175.97	235.5	-1.067	0.0034077	-1.44913	0.00593531	DOWN	DOWN	glycine-rich cell wall structural protein 1-like
Sme2.5_13779.1_g00001.1	+	2	1967	1462	2	1	1	0	14	4	8	9	6	4	4	2	0.951931	8.49428	4	-3.1576	0.012405	-2	0.00520786	DOWN	DOWN	G-type lectin S-receptor-like serine/threonine-protein kinase At4g27290
Sme2.5_01657.1_g00007.1	-	66346	71367	3185	1	4	2	2	18	26	12	24	6	7	5	6	2.21784	20.6504	6	-3.2189	6.2637e-05	-1.41504	0.00433206	DOWN	DOWN	G-type lectin S-receptor-like serine/threonine-protein kinase At5g24080
Sme2.5_01332.1_g00006.1	+	35496	38434	1995	47	58	31	37	93	126	133	98	114	87	97	115	42.4694	112.487	103.25	-1.4053	5.9755e-06	-1.25537	0.0111645	DOWN	DOWN	guard cell S-type anion channel SLAC1
Sme2.5_00370.1_g00023.1	-	223814	229968	1257	5	15	1	4	23	14	16	18	26	22	26	31	5.99375	17.5764	26.25	-1.5521	0.039988	-2.07039	0.0213022	DOWN	DOWN	histone-lysine N-methyltransferase family member SUVH9-like
Sme2.5_01905.1_g00009.1	+	77556	78946	1036	25	26	14	13	84	48	64	75	41	44	46	44	18.9917	66.931	43.75	-1.8173	1.4983e-06	-1.16581	0.0104024	DOWN	DOWN	homeobox-leucine zipper protein HAT22
Sme2.5_01347.1_g00009.1	-	52007	54077	938	21	21	25	17	56	67	41	57	27	49	65	47	20.7959	56.2945	47	-1.4367	0.00085873	-1.16227	0.0360216	DOWN	DOWN	IAA21
Novel01901	-	21950	41073	4425	249	154	174	250	474	539	728	551	338	481	487	404	206.964	567.724	427.5	-1.4558	2.7572e-11	-1.04804	0.0331464	DOWN	DOWN	insulin degrading enzyme
Sme2.5_10483.1_g00001.1	+	104	2606	937	1	1	0	3	14	19	11	8	31	28	30	21	1.29371	13.2251	27.5	-3.3537	0.00056957	-4.45943	0.00267787	DOWN	DOWN	importin-5-like
Sme2.5_03057.1_g00007.1	+	52626	60061	4127	25	53	31	56	128	59	139	70	168	91	79	189	41.424	94.9429	131.75	-1.1966	0.0027275	-1.67534	0.0463602	DOWN	DOWN	late blight resistance protein R1-A-like
Sme2.5_05614.1_g00005.1	-	40517	42077	1261	3106	2250	5167	2478	16189	8652	29365	16579	13324	10343	7315	18225	3240.48	16919	12301.8	-2.3844	8.6472e-06	-1.92024	0.0485498	DOWN	DOWN	lysosomal beta glucosidase-like
Sme2.5_00944.1_g00006.1	+	29386	33624	867	2	3	1	2	996	660	1017	748	455	394	411	433	1.96681	837.438	423.25	-8.734	3.4486e-143	-7.72537	7.02379e-05	DOWN	DOWN	methyl-CpG-binding domain-containing protein 11-like
Novel01869	+	42122	43675	1464	3	0	0	0	548	359	565	428	492	600	518	457	0.7009	465.093	516.75	-9.3741	3.5618e-113	-9.42836	0.000456193	DOWN	DOWN	methyl-CpG-binding domain-containing protein 11-like
Sme2.5_19446.1_g00002.1	-	4656	5917	1262	0	0	0	0	47	40	52	41	39	50	30	35	0	44.4608	38.5	ND	1.4464e-21	ND	0.00284612	DOWN	DOWN	methyl-CpG-binding domain-containing protein 11-like
Sme2.5_03711.1_g00002.1	+	10026	13768	859	3	6	6	7	23	28	54	19	8	9	17	14	5.54314	30.006	12	-2.4365	8.957e-05	-1.12553	0.0318742	DOWN	DOWN	mitochondrial dicarboxylate/tricarboxylate transporter DTC-like
Novel00769	+	86955	88549	1464	211	172	125	102	639	687	567	586	356	404	287	273	148.927	623.842	330	-2.0666	1.7725e-12	-1.11366	0.0025771	DOWN	DOWN	MTA, LeMT(A)
Sme2.5_06990.1_g00001.1	-	1	7277	646	24	7	33	9	119	110	173	118	127	157	156	149	18.079	127.687	147.25	-2.8202	2.8232e-19	-3.0123	0.0010985	DOWN	DOWN	notchless protein homolog
Sme2.5_24623.1_g00001.1	+	3	1969	554	72	82	56	73	164	177	233	168	258	251	235	217	70.1433	183.627	240.25	-1.3884	1.2977e-07	-1.76373	0.000347559	DOWN	DOWN	notchless protein homolog
Sme2.5_03682.1_g00003.1	-	26560	31827	1821	169	163	98	148	311	313	451	263	306	276	305	345	142.899	328.809	308	-1.2023	2.0656e-07	-1.09186	0.00562347	DOWN	DOWN	O-acyltransferase WSD1-like
Sme2.5_02096.1_g00009.1	-	74674	75777	743	4	4	0	1	6	9	20	9	13	7	4	10	2.13532	10.6553	8.5	-2.3191	0.023979	-1.91754	0.0298345	DOWN	DOWN	oleosin 5-like
Novel02335	+	10487	14233	1316	9	12	13	6	39	37	65	28	83	58	46	61	9.83015	41.0541	62	-2.0622	9.611e-06	-2.63227	0.00910899	DOWN	DOWN	palmitoyl-protein thioesterase 1
Novel03601	-	1	653	242	2	2	6	1	158	263	247	157	1299	1143	938	944	2.72711	207.282	1081	-6.2481	1.1688e-18	-8.61872	0.00114369	DOWN	DOWN	patatin-like protein 2
Sme2.5_14041.1_g00001.1	+	1946	3107	1162	154	203	184	138	632	605	574	504	875	781	452	819	167.681	578.091	731.75	-1.7856	1.4373e-16	-2.10794	0.0119401	DOWN	DOWN	pectinesterase 1-like
Sme2.5_21417.1_g00001.1	+	2	1112	1111	42	34	26	25	68	63	103	69	64	88	72	74	31.1708	74.3062	74.5	-1.2533	0.00039028	-1.23048	0.00922054	DOWN	DOWN	pentatricopeptide repeat-containing protein At4g22760
Sme2.5_02296.1_g00005.1	+	48166	51209	1358	869	1069	913	788	1957	1950	2568	1735	2689	2947	1658	3515	899.321	2027.14	2702.25	-1.1725	3.0397e-09	-1.57062	0.021574	DOWN	DOWN	peroxidase 12-like
Novel03373	+	4995	5614	266	0	0	0	0	25	11	14	17	16	13	22	12	0	16.4749	15.75	ND	2.186e-08	ND	0.00598626	DOWN	DOWN	pollen-specific leucine-rich repeat extensin-like protein 2
Sme2.5_00261.1_g00014.1	+	153356	155315	1664	26	28	18	11	74	49	68	43	50	58	44	56	20.1491	57.2543	52	-1.5067	0.00014782	-1.3254	0.00714511	DOWN	DOWN	premnaspirodiene oxygenase-like
Sme2.5_05421.1_g00003.1	-	17711	19937	1886	302	191	247	212	995	1249	1220	988	352	777	715	640	235.907	1115.39	621	-2.2413	3.9294e-15	-1.38363	0.045631	DOWN	DOWN	premnaspirodiene oxygenase-like
Sme2.5_08551.1_g00002.1	+	15146	17409	1968	1	8	0	3	33	3	25	49	14	19	10	15	2.91153	26.852	14.5	-3.2052	0.029422	-2.27302	0.000385617	DOWN	DOWN	probable indole-3-acetic acid-amido synthetase GH3.1
Sme2.5_18471.1_g00001.1	+	2865	6430	3347	34	33	21	25	78	92	123	103	42	90	77	60	27.8029	98.3435	67.25	-1.8226	2.0891e-08	-1.25128	0.0428347	DOWN	DOWN	probable LRR receptor-like serine/threonine-protein kinase At3g47570
Sme2.5_00969.1_g00001.1	-	1390	5517	974	3	2	2	1	5	8	38	15	5	7	5	2	1.94655	15.5645	4.75	-2.9993	0.045232	-1.24793	0.0485669	DOWN	DOWN	probable LRR receptor-like serine/threonine-protein kinase At3g47570
Sme2.5_00721.1_g00002.1	+	22816	31537	2171	151	160	101	117	1182	1194	1419	987	852	806	757	719	130.195	1184.75	783.5	-3.1858	9.9559e-52	-2.56667	6.6672e-05	DOWN	DOWN	probable metal-nicotianamine transporter YSL7
Sme2.5_00684.1_g00002.1	-	11750	14037	1176	4	2	1	0	277	272	424	244	82	101	118	93	1.65031	298.238	98.5	-7.4976	8.2258e-73	-5.8147	0.00124667	DOWN	DOWN	probable mitochondrial chaperone BCS1-A
Sme2.5_11153.1_g00002.1	-	10701	13067	1257	29	24	34	17	90	42	87	53	70	86	87	39	25.6403	65.6248	70.5	-1.3558	0.00017703	-1.43911	0.0142144	DOWN	DOWN	probable mitochondrial chaperone BCS1-A
Sme2.5_05735.1_g00005.1	+	37516	39405	1184	4	7	0	8	12	13	20	17	10	11	10	10	4.76292	15.3309	10.25	-1.6865	0.031434	-1.10962	0.0485669	DOWN	DOWN	probable mitochondrial chaperone BCS1-A
Sme2.5_17054.1_g00001.1	+	486	4440	796	0	0	0	0	4	3	8	2	2	2	5	2	0	4.03204	2.75	ND	0.030273	ND	0.0350815	DOWN	DOWN	probable mitochondrial chaperone BCS1-A
Sme2.5_09141.1_g00003.1	-	13364	14487	872	18	19	12	11	21	43	38	36	75	35	29	46	14.6787	35.0128	46.25	-1.2542	0.017341	-1.62449	0.0476625	DOWN	DOWN	probable pectate lyase 5
Sme2.5_00411.1_g00014.1	-	137785	139897	2113	8	4	9	5	34	17	25	23	40	35	64	35	6.45707	24.2365	43.5	-1.9082	0.0015937	-2.7425	0.00863958	DOWN	DOWN	probable polyamine oxidase 5
Sme2.5_00161.1_g00022.1	-	191421	194242	1808	76	28	32	38	111	107	103	108	178	112	152	90	42.8411	107.393	133	-1.3258	2.5947e-05	-1.61234	0.00856088	DOWN	DOWN	probable WRKY transcription factor 3
Sme2.5_14974.1_g00001.1	-	5445	7057	1035	41	52	41	51	119	134	117	84	102	89	122	144	46.0849	113.686	114.25	-1.3027	6.4422e-05	-1.30467	0.0115584	DOWN	DOWN	probable xyloglucan endotransglucosylase/hydrolase protein 33
Sme2.5_00225.1_g00004.1	-	39145	40327	1183	28	34	29	18	3963	2635	3127	3027	1313	4231	3756	3059	26.7264	3152.25	3089.75	-6.882	4.1515e-154	-6.82509	0.0172262	DOWN	DOWN	protein EXORDIUM-like 2
Sme2.5_02525.1_g00003.1	+	18646	27504	928	0	0	0	0	22	9	40	12	37	43	12	35	0	19.4111	31.75	ND	1.5787e-06	ND	0.0185433	DOWN	DOWN	protein FAR1-RELATED SEQUENCE 4
Sme2.5_16580.1_g00001.1	-	1599	3457	234	0	0	0	0	63	49	62	46	62	73	55	67	0	54.2322	64.25	ND	8.3841e-26	ND	0.000456265	DOWN	DOWN	protein GDAP2 homolog
Sme2.5_07835.1_g00002.1	-	5418	7907	1843	40	73	68	43	184	144	186	137	264	130	163	158	55.3399	160.404	178.75	-1.5353	1.8093e-08	-1.67444	0.0416603	DOWN	DOWN	protein NRT1/ PTR FAMILY 1.2
Novel03494	+	1826	2625	501	1	2	1	1	132	123	112	106	109	166	95	108	1.22574	118.279	119.5	-6.5924	1.3069e-42	-6.57894	0.00474521	DOWN	DOWN	protein S-acyltransferase 8
Sme2.5_05647.1_g00004.1	+	18386	26196	3013	159	155	72	73	249	241	338	189	279	347	260	268	111.398	249.814	288.5	-1.1651	1.7285e-05	-1.33008	0.00235041	DOWN	DOWN	protein TOO MANY MOUTHS
Sme2.5_19446.1_g00001.1	-	2024	4417	1958	5	3	2	5	113	45	61	59	86	78	76	61	3.75022	67.8658	75.25	-4.1776	4.4375e-10	-4.32673	0.000927247	DOWN	DOWN	protein YLS9-like
Sme2.5_19996.1_g00001.1	+	522	2617	958	0	0	0	0	132	89	148	129	103	150	114	115	0	122.188	120.5	ND	1.1347e-50	ND	0.00130463	DOWN	DOWN	protein YLS9-like
Novel03307	+	608	6473	4530	0	0	0	0	1097	1252	1540	1272	646	888	910	881	0	1283.52	831.25	ND	2.6204e-146	ND	0.000899557	DOWN	DOWN	putative E3 ubiquitin-protein ligase RF298
Sme2.5_02633.1_g00007.1	-	42118	43657	966	10	4	1	3	23	22	27	13	14	13	5	9	4.34331	20.9147	10.25	-2.2676	0.00093715	-1.18763	0.0165713	DOWN	DOWN	putative GEM-like protein 8
Sme2.5_11035.1_g00001.1	-	758	5217	1974	0	0	0	0	16	13	20	17	18	30	32	12	0	16.255	23	ND	2.8605e-08	ND	0.0172488	DOWN	DOWN	putative late blight resistance protein homolog R1A-3
Sme2.5_17653.1_g00001.1	+	487	6021	1498	0	8	4	2	30	35	39	31	22	13	24	28	3.41577	33.6517	21.75	-3.3004	1.5652e-08	-2.63559	0.0284422	DOWN	DOWN	putative late blight resistance protein homolog R1B-16
Sme2.5_27286.1_g00001.1	-	1	587	587	11	13	8	2	79	51	68	37	44	47	59	30	8.15551	57.395	45	-2.8151	7.3609e-11	-2.40439	0.00533322	DOWN	DOWN	putative late blight resistance protein homolog R1B-8
Sme2.5_14041.1_g00002.1	+	3546	6694	1944	527	576	662	493	7482	4553	5896	5440	4017	5331	4505	4667	560.323	5754.09	4630	-3.3603	2.4379e-54	-3.03597	0.000628426	DOWN	DOWN	putative pectinesterase/pectinesterase inhibitor 26
Sme2.5_11315.1_g00001.1	+	4056	6643	1392	6	16	10	8	44	70	41	32	10	37	41	31	9.84571	47.7459	29.75	-2.2778	0.0028581	-1.57289	0.040087	DOWN	DOWN	putative RING-H2 finger protein ATL21A
Novel03250	-	52	2511	2112	23	12	6	14	283	248	317	216	176	223	259	168	13.5368	262.408	206.5	-4.2769	4.6561e-49	-3.90864	0.00414329	DOWN	DOWN	pyruvate kinase, cytosolic isozyme
Sme2.5_03858.1_g00003.1	+	29236	30559	1324	12	29	19	10	275	195	192	153	57	115	121	78	17.0866	201.777	92.75	-3.5618	2.6865e-21	-2.40599	0.00866409	DOWN	DOWN	RAV1
Sme2.5_03231.1_g00009.1	-	47587	49207	1223	201	161	149	138	685	406	594	305	800	354	351	538	160.081	483.871	510.75	-1.5958	1.1025e-06	-1.6544	0.0361762	DOWN	DOWN	Rbcs-3B, rbcS3B
Sme2.5_00488.1_g00024.1	+	239700	246498	3261	133	126	129	120	529	497	655	489	503	620	560	537	126.06	536.19	555	-2.0886	6.5585e-22	-2.12766	0.00046464	DOWN	DOWN	receptor-like protein 12
Novel01046	-	35024	37588	2300	0	5	0	0	15	3	11	4	5	11	1	8	1.15558	7.74447	6.25	-2.7445	0.04207	-2.32193	0.0425604	DOWN	DOWN	receptor-like serine/threonine-protein kinase SD1-8
Novel01778	-	92315	98973	1574	1077	1008	986	917	2300	1720	2748	1599	2924	1814	2090	2009	987.973	2041.76	2209.25	-1.0473	8.3082e-08	-1.14789	0.0121457	DOWN	DOWN	serine hydroxymethyltransferase, mitochondrial
Sme2.5_23261.1_g00001.1	-	569	3607	1786	288	230	223	259	634	460	614	435	524	681	698	561	248.552	526.605	616	-1.0832	5.0884e-07	-1.301	0.00796734	DOWN	DOWN	serine/threonine-protein kinase HT1-like
Sme2.5_25147.1_g00001.1	+	290	2515	1067	230	222	202	130	504	468	518	385	399	450	485	413	192.182	465.144	436.75	-1.2752	1.2443e-08	-1.15595	0.00304133	DOWN	DOWN	serine/threonine-protein kinase SAPK2
Sme2.5_00885.1_g00011.1	+	99656	102702	1722	0	1	0	0	657	71	216	28	1079	1224	977	1296	0.231117	225.885	1144	-9.9328	0.0030508	-12.1599	0.000532714	DOWN	DOWN	serine/threonine-protein phosphatase 6 regulatory ankyrin repeat subunit B
Sme2.5_03707.1_g00004.1	-	12143	12787	645	79	139	116	97	249	221	266	195	295	209	277	278	106.797	230.259	264.75	-1.1084	9.684e-06	-1.29694	0.0150553	DOWN	DOWN	small auxin-up protein 58
Sme2.5_01525.1_g00001.1	-	13344	14927	779	0	1	3	2	22	16	26	16	23	16	14	9	1.5444	19.5252	15.5	-3.6602	3.2243e-06	-3.36923	0.026271	DOWN	DOWN	S-norcoclaurine synthase-like
Sme2.5_08900.1_g00002.1	-	6987	11787	1967	49	54	49	55	125	120	122	77	94	147	102	85	51.5499	110.21	107	-1.0962	0.00035445	-1.04798	0.0261497	DOWN	DOWN	tetratricopeptide repeat protein 4 homolog
Sme2.5_01645.1_g00003.1	+	18516	20764	868	59	19	18	30	511	386	443	382	274	175	154	122	31.0291	426.162	181.25	-3.7797	1.2497e-51	-2.52456	0.00988101	DOWN	DOWN	thiosulfate sulfurtransferase 16, chloroplastic
Sme2.5_12232.1_g00001.1	+	2107	4988	1719	17	33	23	28	93	92	132	67	111	152	147	127	25.1672	94.154	134.25	-1.9035	4.6538e-09	-2.41057	0.000667893	DOWN	DOWN	THO complex subunit 5A-like
Sme2.5_16398.1_g00001.1	-	2158	8097	1771	2	0	3	6	145	242	208	116	85	182	200	137	2.88584	178.966	151	-5.9546	2.7333e-13	-5.77897	0.0106218	DOWN	DOWN	TMV resistance protein N-like
Sme2.5_17397.1_g00002.1	+	1856	4038	1069	28	19	11	20	205	204	261	157	71	83	91	111	19.2484	203.984	89	-3.4056	2.1905e-32	-2.19033	0.00688706	DOWN	DOWN	TMV resistance protein N-like
Sme2.5_10483.1_g00002.1	-	2792	10927	3395	48	58	33	41	281	308	307	218	100	133	167	95	44.3154	277.777	123.75	-2.648	5.1483e-20	-1.45943	0.0259984	DOWN	DOWN	TMV resistance protein N-like
Sme2.5_15154.1_g00002.1	+	5156	7256	794	15	15	12	12	24	30	40	35	41	46	30	35	13.3297	32.0896	38	-1.2675	0.016473	-1.49304	0.00289933	DOWN	DOWN	TMV resistance protein N-like
Sme2.5_03973.1_g00005.1	-	38362	44597	1444	72	62	71	91	686	472	744	548	490	223	160	388	74.298	599.852	315.25	-3.0132	4.3523e-42	-2.0909	0.0455877	DOWN	DOWN	transcription factor bHLH120-like
Sme2.5_00019.1_g00005.1	+	40766	42336	1045	14	7	11	3	16	27	36	17	39	29	19	26	8.50667	23.7312	28.25	-1.4801	0.017774	-1.6909	0.015217	DOWN	DOWN	transcription factor MYB48-like
Sme2.5_08505.1_g00003.1	-	21113	22057	945	169	330	200	219	1184	494	1039	886	576	404	363	554	226.976	874.032	474.25	-1.9451	7.3149e-09	-1.04715	0.0494268	DOWN	DOWN	tyramine N-feruloyltransferase 4/11-like
Sme2.5_13038.1_g00002.1	-	4845	6767	1827	144	135	100	127	290	260	331	226	242	551	440	382	125.292	273.153	403.75	-1.1244	3.0658e-06	-1.67432	0.0268447	DOWN	DOWN	UDP-glycosyltransferase 86A1-like
Sme2.5_03981.1_g00003.1	+	9576	16797	1992	483	451	481	441	2891	3622	4071	3949	1059	1266	1036	952	460.893	3637.62	1078.25	-2.9805	3.2906e-24	-1.2165	0.00289868	DOWN	DOWN	ultraviolet-B receptor UVR8
Sme2.5_01961.1_g00004.1	+	28606	31056	1477	11	14	12	10	46	29	45	40	35	32	35	33	11.6114	39.2768	33.75	-1.7581	0.0001842	-1.52223	0.000507194	DOWN	DOWN	uncharacterized LOC101243767
Sme2.5_00925.1_g00004.1	-	28756	29727	972	11	5	9	6	31	20	37	26	52	24	28	40	7.66541	27.7695	36	-1.8571	0.00090204	-2.21573	0.0144992	DOWN	DOWN	uncharacterized LOC101244426
Sme2.5_00925.1_g00003.1	-	22239	23107	869	17	10	8	10	23	46	35	30	45	55	31	42	11.0745	34.1118	43.25	-1.623	0.0069733	-1.94278	0.00651211	DOWN	DOWN	uncharacterized LOC101244426
Sme2.5_06498.1_g00003.1	+	11346	13033	1021	9	20	5	10	86	2	86	56	31	26	36	50	10.756	53.6651	35.75	-2.3188	0.031162	-1.70044	0.0420336	DOWN	DOWN	uncharacterized LOC101245158
Sme2.5_07261.1_g00001.1	-	69	5267	1089	0	0	0	0	24	25	50	27	42	59	61	59	0	30.6405	55.25	ND	2.2788e-15	ND	0.00111976	DOWN	DOWN	uncharacterized LOC101245682
Sme2.5_03790.1_g00006.1	+	37826	43268	2069	7	15	7	12	22	22	31	23	31	30	18	24	10.1929	24.195	25.75	-1.2471	0.039389	-1.32895	0.0135297	DOWN	DOWN	uncharacterized LOC101246419
Sme2.5_25045.1_g00002.1	+	3446	5062	1471	1	0	1	0	54	76	82	94	3	1	2	1	0.487181	77.0215	1.75	-7.3047	8.6794e-23	-1.80735	0.0153924	DOWN	DOWN	uncharacterized LOC101247075
Sme2.5_11297.1_g00001.1	-	3458	7387	683	7	0	1	0	27	21	18	29	12	11	4	6	1.88898	23.8852	8.25	-3.6604	5.7088e-07	-2.04439	0.0349327	DOWN	DOWN	uncharacterized LOC101247440
Sme2.5_18419.1_g00001.1	-	4003	4897	895	1	5	0	2	162	192	217	139	131	205	153	124	1.94186	176.402	153.25	-6.5053	3.3087e-45	-6.25974	0.00327318	DOWN	DOWN	uncharacterized LOC101247483
Sme2.5_00904.1_g00012.1	+	107966	109343	964	28	47	29	37	122	92	98	103	75	75	70	77	34.981	103.182	74.25	-1.5606	7.1279e-07	-1.07477	0.00225733	DOWN	DOWN	uncharacterized LOC101248288
Sme2.5_00678.1_g00020.1	+	163286	168410	1653	17	35	14	11	49	32	47	48	43	54	33	41	18.6501	43.3949	42.75	-1.2183	0.0081261	-1.15107	0.00327319	DOWN	DOWN	uncharacterized LOC101248289
Sme2.5_01503.1_g00007.1	-	69421	72757	925	95	108	95	65	771	547	861	527	298	186	171	196	89.2037	660.623	212.75	-2.8887	8.5841e-40	-1.22919	0.0264747	DOWN	DOWN	uncharacterized LOC101248905
Sme2.5_01572.1_g00001.1	-	1	4397	1644	1	4	2	5	20	10	10	13	14	10	8	10	3.0468	13.1133	10.5	-2.1057	0.0154	-1.80735	0.0269795	DOWN	DOWN	uncharacterized LOC101249594
Sme2.5_07745.1_g00001.1	+	435	1582	960	2	4	3	3	12	12	16	7	6	9	10	8	2.98134	11.529	8.25	-1.9512	0.038503	-1.45943	0.00360788	DOWN	DOWN	uncharacterized LOC101249672
Sme2.5_10884.1_g00002.1	+	4046	6005	844	1	3	1	6	10	3	30	19	34	19	15	25	2.83846	14.6263	23.25	-2.3654	0.048781	-3.07973	0.0174352	DOWN	DOWN	uncharacterized LOC101250148
Sme2.5_00803.1_g00012.1	+	62926	64040	1115	68	31	47	40	116	130	112	96	115	98	97	68	46.0213	113.957	94.5	-1.3081	2.832e-05	-1.02308	0.00923875	DOWN	DOWN	uncharacterized LOC101250469
Sme2.5_09100.1_g00001.1	+	3316	6183	2649	9	9	11	9	24	27	28	18	23	21	19	24	9.45867	24.1408	21.75	-1.3518	0.026677	-1.19502	0.00420564	DOWN	DOWN	uncharacterized LOC101251542
Sme2.5_05143.1_g00004.1	+	19206	40207	4447	0	4	0	2	17	7	62	35	64	82	69	56	1.47711	28.4783	67.75	-4.269	0.0035547	-5.49719	0.000932381	DOWN	DOWN	uncharacterized LOC101251787
Sme2.5_02525.1_g00001.1	-	2460	7457	863	0	0	0	0	9	0	7	2	131	179	44	89	0	4.10264	110.75	ND	0.039976	ND	0.0312101	DOWN	DOWN	uncharacterized LOC101251787
Sme2.5_14180.1_g00001.1	-	417	2497	542	8	14	10	6	90	99	137	100	23	19	16	19	9.2981	105.335	19.25	-3.5019	2.5509e-22	-1.01886	0.0297913	DOWN	DOWN	uncharacterized LOC101251856
Novel01684	-	64449	66889	267	0	0	0	0	33	19	40	37	5	8	9	4	0	31.5052	6.5	ND	9.6412e-16	ND	0.0120655	DOWN	DOWN	uncharacterized LOC101251856
Novel02833	+	9414	12321	1171	0	0	0	0	17	24	34	18	3	11	6	14	0	22.9305	8.5	ND	1.506e-11	ND	0.0410483	DOWN	DOWN	uncharacterized LOC101252297
Sme2.5_05143.1_g00003.1	-	17974	18907	738	1	4	3	5	36	25	88	40	106	112	152	116	3.30035	44.9665	121.5	-3.7682	5.0039e-06	-5.22437	0.00142786	DOWN	DOWN	uncharacterized LOC101253475
Novel03112	-	12091	13063	823	4	1	7	0	41	24	28	33	24	41	37	32	2.94048	31.1856	33.5	-3.4068	2.3228e-08	-3.48113	0.00507362	DOWN	DOWN	uncharacterized LOC101254569
Sme2.5_01519.1_g00009.1	+	78756	85591	3098	17	18	18	13	85	118	100	92	40	35	35	52	16.2879	99.6883	40.5	-2.6136	4.0193e-11	-1.29546	0.0191009	DOWN	DOWN	uncharacterized LOC101256621
Sme2.5_00930.1_g00002.1	+	4386	5749	1364	33	51	40	25	100	121	114	82	96	75	67	66	36.5468	104.349	76	-1.5136	2.0881e-06	-1.02876	0.0223284	DOWN	DOWN	uncharacterized LOC101256758
Sme2.5_00370.1_g00024.1	-	230260	231628	960	0	0	0	0	4	10	3	4	5	3	9	5	0	5.53203	5.5	ND	0.0093764	ND	0.022152	DOWN	DOWN	uncharacterized LOC101257086
Sme2.5_12490.1_g00001.1	+	1144	16012	6348	0	0	0	0	49	64	63	57	54	46	40	35	0	58.4933	43.75	ND	2.5104e-27	ND	0.00174682	DOWN	DOWN	uncharacterized LOC101258388
Sme2.5_00721.1_g00004.1	+	43226	44959	866	255	117	70	109	1267	806	881	701	285	416	260	350	134.485	900.987	327.75	-2.7441	1.1777e-15	-1.25054	0.0461637	DOWN	DOWN	uncharacterized LOC101258531
Sme2.5_07411.1_g00004.1	-	24740	29327	2801	0	0	0	0	1	4	8	5	4	3	3	7	0	4.42716	4.25	ND	0.021477	ND	0.0206096	DOWN	DOWN	uncharacterized LOC101258709
Sme2.5_00886.1_g00013.1	-	105504	118657	1248	35	47	53	31	95	131	120	123	94	137	92	93	41.0436	118.28	104	-1.527	3.3287e-06	-1.3254	0.00946277	DOWN	DOWN	uncharacterized LOC101258864
Novel00471	+	232185	238011	1657	17	52	13	13	46	44	72	53	81	89	86	94	22.8781	52.8441	87.5	-1.2078	0.0090778	-1.88136	0.00689379	DOWN	DOWN	uncharacterized LOC101259506
Sme2.5_07968.1_g00001.1	+	2076	4344	1255	0	2	1	0	100	73	119	71	141	111	114	95	0.715781	88.5454	115.25	-6.9508	2.0602e-35	-7.26366	0.00128299	DOWN	DOWN	uncharacterized LOC101260657
Sme2.5_13848.1_g00001.1	+	2	5102	1134	109	102	123	114	262	215	325	193	348	223	173	228	111.727	243.558	243	-1.1243	3.2157e-06	-1.11746	0.0448477	DOWN	DOWN	uncharacterized LOC101260882
Sme2.5_00009.1_g00019.1	-	142524	143277	754	39	49	34	38	115	88	92	99	71	105	63	135	39.5573	98.0611	93.5	-1.3097	4.6074e-05	-1.22497	0.0422793	DOWN	DOWN	uncharacterized LOC101261732
Sme2.5_03304.1_g00001.1	-	1	2577	855	50	48	18	38	212	190	265	170	104	145	212	216	37.8393	205.844	169.25	-2.4436	4.6453e-20	-2.13623	0.0292733	DOWN	DOWN	uncharacterized LOC101262832
Sme2.5_00142.1_g00005.1	+	42806	45012	2207	42	24	28	26	94	130	94	81	72	66	116	54	29.6431	101.05	77	-1.7693	0.00015053	-1.3599	0.0439188	DOWN	DOWN	uncharacterized LOC101265191
Sme2.5_26905.1_g00001.1	+	2	2226	381	2	0	0	8	6	10	23	15	29	41	25	23	2.67784	13.1805	29.5	-2.2993	0.010031	-3.56071	0.0150364	DOWN	DOWN	uncharacterized LOC101265823
Sme2.5_04648.1_g00004.1	+	47466	48064	599	18	7	5	3	76	64	60	56	50	52	77	42	7.91992	63.8262	55.25	-3.0106	1.4167e-12	-2.74351	0.0126186	DOWN	DOWN	uncharacterized LOC101267719
Sme2.5_01060.1_g00007.1	+	61616	66366	2512	21	25	11	23	40	45	68	52	58	35	36	42	19.8286	50.6302	42.75	-1.3524	0.0011223	-1.09592	0.0276856	DOWN	DOWN	uncharacterized LOC101267771
Sme2.5_01858.1_g00009.1	-	58607	62177	1116	0	0	0	0	8	7	12	12	16	13	9	11	0	9.62958	12.25	ND	5.8821e-05	ND	0.00378901	DOWN	DOWN	uncharacterized LOC101268730
Sme2.5_07528.1_g00002.1	-	22292	28197	1736	2	1	3	0	381	189	424	287	503	384	420	491	1.45903	309.588	449.5	-7.7292	1.7445e-53	-8.22721	0.000567896	DOWN	DOWN	uncharacterized membrane protein At1g16860
Sme2.5_07802.1_g00001.1	+	915	4307	1796	210	193	218	203	897	628	791	554	736	472	519	639	205.035	705.529	591.5	-1.7828	7.7226e-18	-1.52173	0.00703956	DOWN	DOWN	uncharacterized oxidoreductase At4g09670-like
Novel00782	-	28479	30654	910	3	2	0	0	50	47	34	25	39	34	21	26	1.16313	39.0976	30	-5.071	1.9215e-11	-4.58496	0.00318576	DOWN	DOWN	universal stress protein A-like protein
Sme2.5_01426.1_g00002.1	+	41416	44940	1095	83	88	65	52	358	229	402	252	200	461	421	286	70.5791	301.9	342	-2.0968	1.2969e-18	-2.24793	0.0201785	DOWN	DOWN	vacuolar iron transporter 1
Novel03303	+	710	6722	794	1	2	0	0	57	64	73	76	25	67	39	32	0.695866	67.5246	40.75	-6.6005	2.8263e-27	-5.76377	0.020428	DOWN	DOWN	vacuolar protein 8
Sme2.5_10334.1_g00003.1	-	26880	30947	1327	34	19	31	30	223	131	162	118	84	79	61	71	28.4844	155.472	73.75	-2.4484	7.668e-14	-1.37168	0.00580438	DOWN	DOWN	vestitone reductase-like
Sme2.5_00621.1_g00021.1	+	177736	185697	1459	68	82	106	88	310	189	334	213	286	205	161	220	86.031	254.331	218	-1.5638	4.8708e-11	-1.34192	0.0289587	DOWN	DOWN	vestitone reductase-like
Sme2.5_06434.1_g00007.1	+	45046	52863	1276	66	79	53	38	137	188	270	142	182	157	154	145	57.6163	181.555	159.5	-1.6559	9.0051e-06	-1.43477	0.0011317	DOWN	DOWN	WAT1-related protein At1g09380-like
Sme2.5_03180.1_g00002.1	-	10915	12407	522	0	0	0	0	12	10	13	7	84	37	75	41	0	10.3088	59.25	ND	2.5768e-05	ND	0.0154385	DOWN	DOWN	wound-induced proteinase inhibitor 1
Sme2.5_30391.1_g00001.1	-	318	1027	710	29	19	20	17	527	433	660	358	938	823	883	825	20.935	483.366	867.25	-4.5291	3.4613e-61	-5.35091	5.63459e-05	DOWN	DOWN	xanthoxin dehydrogenase-like
Sme2.5_07639.1_g00003.1	-	30202	32177	1976	184	184	181	155	524	398	655	388	650	596	475	611	174.236	479.418	583	-1.4602	1.3245e-11	-1.72792	0.00194242	DOWN	DOWN	zeatin O-glucosyltransferase-like
Sme2.5_04358.1_g00005.1	+	32826	37891	2020	16	15	6	15	40	42	42	19	78	95	88	97	12.871	35.4439	89.5	-1.4614	0.0032228	-2.78338	0.00055607	DOWN	DOWN	zeaxanthin epoxidase, chloroplastic-like
Sme2.5_04102.1_g00005.1	+	37836	39186	801	60	78	68	71	574	307	482	389	90	208	198	171	68.9052	427.938	166.75	-2.6347	7.5911e-28	-1.2678	0.0256853	DOWN	DOWN	zinc finger protein CONSTANS-LIKE 2-like
Sme2.5_08767.1_g00001.1	-	1	1987	567	131	134	118	109	87	53	48	45	50	66	54	58	121.613	57.6902	57	1.0759	0.00026784	1.10962	0.00175321	UP	UP	--
Sme2.5_24044.1_g00001.1	+	1506	1803	298	22	31	22	31	16	15	14	2	3	10	17	18	26.4486	11.5689	12	1.1929	0.043339	1.14296	0.0273848	UP	UP	--
Novel03000	+	2224	3583	776	352	469	352	284	163	179	143	135	141	152	130	190	358.357	156.026	153.25	1.1996	6.314e-08	1.24904	0.0191039	UP	UP	--
Sme2.5_07080.1_g00006.1	-	29748	30697	950	41	34	47	29	8	13	10	9	10	21	11	16	37.367	10.1487	14.5	1.8805	7.9493e-05	1.38042	0.0304937	UP	UP	--
Sme2.5_03422.1_g00007.1	+	46876	48060	1185	9	3	15	13	0	0	3	1	0	1	8	5	10.1914	0.905121	3.5	3.4931	0.0047909	1.51457	0.0249257	UP	UP	--
Sme2.5_05396.1_g00005.1	-	20488	23477	1443	124	117	93	84	41	47	47	43	33	43	41	26	102.802	44.5746	35.75	1.2056	7.3718e-05	1.54749	0.00429451	UP	UP	--
Novel03451	-	20	1181	494	33	30	30	24	10	4	5	7	7	8	18	7	28.8815	6.3991	10	2.1742	0.00011576	1.54844	0.00794862	UP	UP	--
Sme2.5_10211.1_g00002.1	-	1723	4367	2495	4106	5633	4160	3495	2066	1601	3211	1145	1137	1031	1604	1392	4281.68	1931.05	1291	1.1488	2.0134e-06	1.75203	0.0111572	UP	UP	--
Novel01886	-	23620	24594	341	10	10	19	17	1	1	4	1	2	5	3	6	14.1624	1.63973	4	3.1105	0.00093646	1.80735	0.0236633	UP	UP	--
Sme2.5_08360.1_g00003.1	-	23804	24847	1044	60	134	82	117	3	2	4	10	16	19	6	59	98.1082	4.78549	25	4.3576	2.3783e-11	1.97453	0.0175791	UP	UP	--
Sme2.5_02132.1_g00007.1	-	59557	65297	4213	23	33	30	24	0	2	0	4	2	13	10	2	27.2386	1.64465	6.75	4.0498	3.1555e-09	2.02647	2.70279e-05	UP	UP	--
Sme2.5_03763.1_g00001.1	-	5646	7797	1363	7	11	11	8	0	3	0	1	4	2	2	0	9.17731	1.13742	2	3.0123	0.0072591	2.20945	0.0149922	UP	UP	--
Novel03405	-	3058	3935	518	57	64	33	28	6	0	2	5	0	12	22	3	44.2126	3.14191	9.25	3.8147	9.885e-11	2.29834	0.0455282	UP	UP	--
Sme2.5_02107.1_g00003.1	+	18056	22511	536	7	8	4	6	0	0	0	0	0	4	1	0	6.15649	0	1.25	ND	0.0031286	2.32193	0.0119669	UP	UP	--
Sme2.5_25300.1_g00001.1	+	322	1190	762	15	20	18	14	0	0	0	0	8	1	1	2	16.5592	0	3	ND	2.0571e-08	2.48113	0.0144685	UP	UP	--
Sme2.5_17616.1_g00001.1	-	1	2047	2047	21	23	15	18	0	4	6	2	3	4	2	4	18.999	2.97226	3.25	2.6763	0.00026608	2.56635	0.00166618	UP	UP	--
Sme2.5_02776.1_g00005.1	-	49775	56637	1278	25	15	14	33	3	2	2	0	4	1	3	6	21.9759	1.70026	3.5	3.6921	8.6782e-05	2.63559	0.0147199	UP	UP	--
Sme2.5_09669.1_g00004.1	+	31806	40623	985	26	10	10	11	0	0	0	0	4	1	4	0	13.9606	0	2.25	ND	1.5746e-06	2.66297	0.0412272	UP	UP	--
Sme2.5_00656.1_g00009.1	+	118606	120297	1393	60	31	40	37	18	6	14	8	5	4	7	8	41.5484	11.0119	6	1.9157	5.1757e-05	2.80735	0.0113798	UP	UP	--
Novel02803	+	42209	43422	871	134	118	110	136	0	0	0	0	20	8	23	18	124.049	0	17.25	ND	6.877e-51	2.85148	0.00058983	UP	UP	--
Sme2.5_10059.1_g00003.1	+	19306	23670	2120	988	967	717	829	166	141	234	166	95	152	136	102	865.184	173.313	121.25	2.3196	8.8822e-29	2.85171	0.00149753	UP	UP	--
Novel03288	-	3713	4992	411	54	16	52	33	6	12	7	10	5	3	3	6	38.6172	9.02285	4.25	2.0976	0.002148	3.18866	0.0299188	UP	UP	--
Sme2.5_30270.1_g00001.1	-	478	847	370	198	175	172	184	37	41	37	31	26	23	16	11	181.158	36.5858	19	2.3079	1.9641e-17	3.26185	7.97855e-05	UP	UP	--
Sme2.5_11414.1_g00001.1	-	2801	8027	750	15	20	24	6	1	0	0	2	4	0	0	2	15.8699	0.762855	1.5	4.3787	1.4289e-05	3.43741	0.0464445	UP	UP	--
Sme2.5_00192.1_g00018.1	-	172583	174747	818	6	9	5	10	1	1	2	0	1	1	0	0	7.5128	0.947681	0.5	2.9869	0.030813	3.90689	0.010627	UP	UP	--
Sme2.5_29017.1_g00001.1	+	12	1985	929	8	7	9	9	0	1	0	0	1	0	1	0	8.25571	0.290504	0.5	4.8288	0.0014254	4.04439	0.000512695	UP	UP	--
Sme2.5_10245.1_g00001.1	+	1906	3178	1273	19	20	32	46	1	0	0	1	6	0	0	0	29.8857	0.496946	1.5	5.9102	1.8932e-06	4.2854	0.0312828	UP	UP	--
Novel02956	-	9727	11797	819	19	26	13	21	5	4	5	4	1	0	2	1	19.5469	4.44619	1	2.1363	0.0021664	4.30378	0.00900228	UP	UP	--
Sme2.5_18878.1_g00001.1	-	2273	2927	655	104	396	247	154	28	15	18	9	15	6	6	14	221	17.055	10.25	3.6958	5.3515e-05	4.45783	0.0478079	UP	UP	--
Sme2.5_09630.1_g00002.1	+	18996	21142	1396	47	35	48	30	14	21	19	16	4	0	0	3	39.5298	17.638	1.75	1.1643	0.01053	4.51457	0.00366221	UP	UP	--
Sme2.5_00798.1_g00010.1	-	71758	72617	754	200	164	115	138	4	7	6	9	4	7	2	13	151.92	6.62928	6.5	4.5183	6.9887e-38	4.56869	0.00414242	UP	UP	--
Sme2.5_09416.1_g00002.1	-	6559	8277	907	18	18	6	12	0	0	2	1	2	0	0	0	13.2026	0.69205	0.5	4.2538	7.7909e-05	4.75489	0.0161452	UP	UP	--
Sme2.5_00374.1_g00015.1	+	146566	148100	1325	13	9	5	4	0	0	0	0	0	0	0	1	7.49031	0	0.25	ND	0.00062125	4.9542	0.0430149	UP	UP	--
Sme2.5_08243.1_g00002.1	-	13590	15837	913	42	58	50	44	0	0	0	1	1	1	0	3	48.0529	0.265909	1.25	7.4975	9.2894e-22	5.27798	0.00119306	UP	UP	--
Novel03563	+	11	1085	472	8	13	3	16	0	0	1	0	1	0	0	0	10.0554	0.21307	0.25	5.5605	0.0010996	5.32193	0.0446528	UP	UP	--
Novel01970	+	24166	24723	341	16	15	11	4	0	0	0	0	0	0	1	0	11.0992	0	0.25	ND	8.9957e-06	5.52356	0.0264043	UP	UP	--
Sme2.5_05835.1_g00003.1	-	32683	36627	653	10	25	8	15	3	1	0	4	0	1	0	0	14.2875	2.04725	0.25	2.803	0.0013902	5.85798	0.0281175	UP	UP	--
Novel01343	-	96864	97827	531	180	237	208	193	3	0	4	3	8	0	0	6	202.897	2.34312	3.5	6.4362	1.6138e-60	5.8686	0.000746268	UP	UP	--
Sme2.5_02997.1_g00005.1	-	46322	52947	1164	26	24	25	36	0	0	0	0	0	0	1	0	27.9075	0	0.25	ND	8.189e-14	6.79442	0.00241744	UP	UP	--
Sme2.5_00432.1_g00007.1	-	75710	77857	916	1037	683	568	917	6	5	13	9	2	10	9	4	797.532	8.00184	6.25	6.6391	1.1208e-31	7.00225	0.00529617	UP	UP	--
Sme2.5_03010.1_g00001.1	+	1586	2120	535	106	107	94	116	0	1	0	1	0	0	0	1	105.381	0.556413	0.25	7.5652	6.7439e-42	8.72451	0.000151561	UP	UP	--
Novel02330	-	14614	15298	494	236	214	204	155	0	0	0	0	0	0	0	1	199.15	0	0.25	ND	9.5234e-72	9.66	0.00135876	UP	UP	--
Novel02322	-	118	1637	1221	126	82	64	94	0	0	0	30	0	0	0	0	90.5906	7.97728	0	3.5054	3.161e-11	ND	0.00595559	UP	UP	--
Sme2.5_03344.1_g00003.1	+	24156	30919	2309	78	58	56	95	0	5	0	1	0	0	0	0	72.0774	1.71843	0	5.3904	1.6011e-15	ND	0.00439443	UP	UP	--
Novel02947	+	5109	5828	380	19	14	11	21	0	0	1	0	0	0	0	0	16.2664	0.21307	0	6.2544	2.8177e-07	ND	0.00573368	UP	UP	--
Sme2.5_17192.1_g00002.1	-	7407	8507	1101	30	34	38	36	0	0	0	1	0	0	0	0	34.4494	0.265909	0	7.0174	1.0583e-15	ND	0.000265171	UP	UP	--
Sme2.5_00478.1_g00012.1	+	126056	134048	1228	127	109	97	125	0	0	0	1	0	0	0	0	113.997	0.265909	0	8.7439	4.5873e-46	ND	0.000516176	UP	UP	--
Novel02082	+	38909	45339	1960	760	612	541	622	0	0	0	0	0	0	0	0	628.046	0	0	ND	6.8338e-136	ND	0.000816063	UP	UP	--
Sme2.5_18878.1_g00002.1	+	9746	12227	892	444	392	354	369	0	0	0	0	0	0	0	0	386.049	0	0	ND	1.0785e-106	ND	0.000282153	UP	UP	--
Sme2.5_00448.1_g00015.1	+	124996	130022	2639	380	413	352	316	0	0	0	0	0	0	0	0	360.798	0	0	ND	6.1724e-103	ND	0.000391892	UP	UP	--
Sme2.5_03344.1_g00004.1	-	30062	46637	1816	371	338	337	271	0	0	0	0	0	0	0	0	325.124	0	0	ND	4.3131e-97	ND	0.000560888	UP	UP	--
Sme2.5_02351.1_g00013.1	-	144021	145087	467	287	238	196	253	0	0	0	0	0	0	0	0	241.663	0	0	ND	4.2589e-81	ND	0.0010032	UP	UP	--
Novel02354	+	3605	7520	1065	221	247	203	223	0	0	0	0	0	0	0	0	221.809	0	0	ND	9.2421e-77	ND	0.000144708	UP	UP	--
Sme2.5_05977.1_g00003.1	+	23916	25065	844	94	104	73	105	0	0	0	0	0	0	0	0	93.5204	0	0	ND	7.6887e-41	ND	0.00106396	UP	UP	--
Novel01783	+	97296	99267	1887	75	77	77	82	0	0	0	0	0	0	0	0	77.5	0	0	ND	5.9064e-35	ND	1.55958e-05	UP	UP	--
Sme2.5_01735.1_g00001.1	-	1	6467	494	116	104	133	66	0	0	0	0	0	0	0	0	103.097	0	0	ND	2.3018e-33	ND	0.00517231	UP	UP	--
Sme2.5_04721.1_g00005.1	-	35775	38757	672	95	77	50	83	0	0	0	0	0	0	0	0	75.6032	0	0	ND	3.8824e-30	ND	0.00405827	UP	UP	--
Sme2.5_08243.1_g00003.1	-	16210	20767	2450	45	47	47	63	0	0	0	0	0	0	0	0	50.701	0	0	ND	4.3879e-24	ND	0.00123189	UP	UP	--
Novel01564	-	29820	32059	1106	43	31	56	31	0	0	0	0	0	0	0	0	39.9755	0	0	ND	1.5971e-18	ND	0.00664299	UP	UP	--
Sme2.5_11434.1_g00002.1	-	15047	15877	665	31	37	22	24	0	0	0	0	0	0	0	0	28.0037	0	0	ND	4.9029e-14	ND	0.00364608	UP	UP	--
Sme2.5_06214.1_g00001.1	+	1916	2711	796	29	22	30	16	0	0	0	0	0	0	0	0	23.8875	0	0	ND	4.9235e-12	ND	0.00509765	UP	UP	--
Sme2.5_11434.1_g00001.1	-	10255	11987	1399	19	15	15	20	0	0	0	0	0	0	0	0	17.2354	0	0	ND	1.0621e-08	ND	0.000956857	UP	UP	--
Sme2.5_03643.1_g00003.1	-	18012	25787	1723	27	37	9	19	0	0	0	0	0	0	0	0	22.3915	0	0	ND	1.8218e-08	ND	0.0305411	UP	UP	--
Sme2.5_02997.1_g00004.1	-	45047	46107	1061	12	22	18	8	0	0	0	0	0	0	0	0	14.6626	0	0	ND	1.6026e-07	ND	0.0169711	UP	UP	--
Novel01558	+	21991	24545	1002	20	14	7	22	0	0	0	0	0	0	0	0	15.7622	0	0	ND	2.4615e-07	ND	0.0185871	UP	UP	--
Sme2.5_06214.1_g00006.1	-	25684	27307	851	16	16	15	8	0	0	0	0	0	0	0	0	13.4498	0	0	ND	6.5212e-07	ND	0.00570126	UP	UP	--
Novel03333	-	7177	11904	1334	6	21	11	12	0	0	0	0	0	0	0	0	12.3601	0	0	ND	2.4981e-06	ND	0.0279498	UP	UP	--
Sme2.5_09171.1_g00001.1	-	1177	10677	988	7	12	19	7	0	0	0	0	0	0	0	0	11.1605	0	0	ND	1.0255e-05	ND	0.0287156	UP	UP	--
Sme2.5_13413.1_g00001.1	+	12056	34167	2677	16	15	5	7	0	0	0	0	0	0	0	0	10.4069	0	0	ND	2.0574e-05	ND	0.0305946	UP	UP	--
Sme2.5_06214.1_g00004.1	+	12986	14715	804	11	12	9	6	0	0	0	0	0	0	0	0	9.28322	0	0	ND	8.104e-05	ND	0.00556342	UP	UP	--
Sme2.5_02232.1_g00002.1	-	4796	11377	2524	11	7	5	9	0	0	0	0	0	0	0	0	7.94241	0	0	ND	0.00042034	ND	0.00846616	UP	UP	--
Sme2.5_02731.1_g00003.1	+	48496	52181	983	5	13	5	5	0	0	0	0	0	0	0	0	6.82203	0	0	ND	0.001398	ND	0.039481	UP	UP	--
Sme2.5_07563.1_g00004.1	-	14535	21167	958	5	5	6	9	0	0	0	0	0	0	0	0	6.33193	0	0	ND	0.0028879	ND	0.00707017	UP	UP	--
Sme2.5_00605.1_g00010.1	-	84101	89287	488	8	4	2	4	0	0	0	0	0	0	0	0	4.40591	0	0	ND	0.021605	ND	0.0373861	UP	UP	--
Sme2.5_01982.1_g00007.1	+	47286	48530	1117	1249	1673	1723	1051	159	126	171	120	230	230	177	176	1405.74	141.682	203.25	3.3106	4.4473e-26	2.80862	0.00485577	UP	UP	(-)-isopiperitenol/(-)-carveol dehydrogenase, mitochondrial-like
Sme2.5_07589.1_g00005.1	-	39857	40297	441	2716	3579	3006	2319	827	948	1059	819	1278	821	1028	1289	2864.67	909.886	1104	1.6546	3.0633e-18	1.3958	0.0169868	UP	UP	14 kDa proline-rich protein DC2.15-like
Sme2.5_02228.1_g00004.1	+	26196	26830	635	458	186	179	257	137	103	50	73	1	19	52	10	266.391	91.6388	20.5	1.5395	0.015407	3.71926	0.042671	UP	UP	14 kDa proline-rich protein DC2.15-like
Sme2.5_25700.1_g00001.1	-	287	997	438	123	103	77	136	1	0	1	0	51	47	56	65	109.645	0.444107	54.75	7.9477	6.3274e-26	1.00329	0.0191075	UP	UP	2-alkenal reductase (NADP(+)-dependent)-like
Sme2.5_11841.1_g00001.1	+	13606	16471	1749	360	390	347	357	100	112	126	123	167	198	170	148	360.871	115.194	170.75	1.6474	3.5008e-13	1.09007	8.56602e-05	UP	UP	4-hydroxyphenylpyruvate dioxygenase
Sme2.5_17373.1_g00003.1	-	8889	12947	811	164	205	202	151	3	0	9	6	9	6	4	4	178.636	4.2062	5.75	5.4084	3.3041e-49	4.97229	0.00106455	UP	UP	50S ribosomal protein L18, chloroplastic
Sme2.5_01043.1_g00004.1	-	46942	53177	1506	11	21	24	6	0	0	0	0	0	0	0	0	15.1665	0	0	ND	4.1958e-06	ND	0.0347809	UP	UP	7-deoxyloganetic acid glucosyltransferase-like
Novel01545	-	52317	56150	1518	48	114	93	96	21	15	33	11	4	21	39	36	87.6685	19.1657	25	2.1935	1.146e-05	1.81147	0.00965469	UP	UP	8-hydroxygeraniol dehydrogenase-like
Novel00040	+	340753	348631	4916	251	312	224	265	42	127	80	71	53	102	81	135	260.77	82.5227	92.75	1.6599	3.9242e-10	1.50364	0.00331559	UP	UP	ABC transporter C family member 10-like
Sme2.5_01517.1_g00002.1	+	13826	17331	2694	160	142	173	168	40	55	36	37	59	102	80	66	160.486	42.7284	76.75	1.9092	2.4663e-12	1.06658	0.0108454	UP	UP	ABC transporter G family member 11-like
Sme2.5_00374.1_g00009.1	+	85146	86447	1224	313	403	150	340	95	36	119	104	24	53	72	49	298.249	85.4166	49.5	1.8039	0.00036069	2.60666	0.0243078	UP	UP	agamous-like MADS-box protein AGL80
Sme2.5_00556.1_g00006.1	-	58177	60087	1722	50	49	28	43	22	26	21	13	15	9	8	6	41.9875	20.5672	9.5	1.0296	0.021186	2.16146	0.0050846	UP	UP	AGO4A
Sme2.5_30457.1_g00001.1	+	2	1138	875	151	106	105	115	0	1	0	0	3	0	0	0	118.176	0.290504	0.75	8.6682	1.6266e-47	7.31288	0.00132557	UP	UP	AGO4A
Sme2.5_00909.1_g00002.1	+	17556	21975	1410	4108	3657	4260	3147	1824	1484	2174	1751	484	541	439	494	3754.66	1781.34	489.5	1.0757	3.9224e-08	2.95396	0.0010856	UP	UP	alpha-galactosidase
Sme2.5_00780.1_g00004.1	-	42757	48307	1582	15	25	17	20	3	3	0	3	9	5	5	10	19.1192	2.36235	7.25	3.0167	4.7461e-05	1.40881	0.0266557	UP	UP	aluminum-activated malate transporter 8-like
Sme2.5_00019.1_g00006.1	-	46167	47367	1029	223	250	249	157	109	80	77	44	127	86	80	102	216.395	76.5297	98.75	1.4996	2.2787e-09	1.15401	0.0219526	UP	UP	aquaporin TIP1-3-like
Sme2.5_03374.1_g00002.1	+	24706	26202	1003	16	31	33	37	23	6	6	10	12	9	7	13	29.4937	10.9944	10.25	1.4236	0.025971	1.51281	0.0331089	UP	UP	aquaporin TIP2-1
Sme2.5_04984.1_g00003.1	-	26417	29387	1241	15981	34593	31367	27627	6	7	7	5	17	8	4	4	27315.7	6.24079	8.25	12.096	4.253e-61	11.6971	0.00667335	UP	UP	ARPI
Sme2.5_15637.1_g00001.1	-	6872	7287	416	71	45	81	78	17	12	7	5	25	41	41	28	69.0787	10.2347	33.75	2.7548	4.1286e-09	1.02647	0.0449851	UP	UP	auxin-induced protein 15A
Sme2.5_00066.1_g00033.1	+	236511	241125	1342	173	141	160	134	46	26	30	30	45	86	83	59	150.601	32.5502	68.25	2.21	1.2802e-14	1.15517	0.01257	UP	UP	auxin-induced protein PCNT115
Novel01335	+	58067	60680	558	6	24	18	13	5	0	5	3	0	2	10	0	15.1046	3.01826	3	2.3232	0.0063021	2.34577	0.0414322	UP	UP	B3 domain-containing protein Os01g0905400-like
Sme2.5_00014.1_g00005.1	-	31424	33667	993	87	49	71	88	28	28	32	21	19	30	15	18	73.969	27.0055	20.5	1.4537	0.00015304	1.84702	0.0204645	UP	UP	BI1-like protein
Sme2.5_00989.1_g00006.1	-	42545	43227	683	652	521	507	601	60	94	45	48	59	197	279	72	567.359	63.5214	151.75	3.1589	2.25e-41	1.9099	0.0163553	UP	UP	calcium-binding protein PBP1
Sme2.5_00095.1_g00019.1	-	156571	157467	897	51	53	37	31	8	3	5	4	6	13	19	0	42.1117	4.84879	9.5	3.1185	8.9678e-10	2.17834	0.0109433	UP	UP	calcium-binding protein PBP1-like
Novel01393	+	30715	31999	1205	11	22	21	21	8	1	5	4	0	0	0	0	18.7818	4.26779	0	2.1378	0.0038907	ND	0.0054609	UP	UP	CAS1 domain-containing protein 1
Sme2.5_01489.1_g00008.1	+	77186	78899	772	13797	8656	12807	12980	290	310	250	169	923	3686	7548	912	12057.8	255.263	3267.25	5.5618	2.3762e-41	1.88408	0.0258091	UP	UP	CASP-like protein 4D1
Novel01118	+	81319	83360	989	10902	5803	9955	10554	250	260	199	125	516	2276	4995	450	9328.6	208.93	2059.25	5.4806	4.8574e-25	2.17565	0.0259018	UP	UP	CASP-like protein 4D1
Sme2.5_22373.1_g00002.1	-	1787	5897	967	32	32	29	33	8	4	9	2	8	2	9	7	31.3435	5.45976	6.5	2.5213	9.4051e-06	2.27684	0.00124208	UP	UP	cevi57
Sme2.5_02472.1_g00008.1	+	49096	53073	2081	271	258	271	213	40	48	46	28	6	22	18	14	250.511	40.4324	15	2.6313	7.0768e-25	4.07753	0.000477847	UP	UP	copper amine oxidase 1
Sme2.5_00065.1_g00007.1	-	67955	71587	1515	8517	4384	7078	7684	277	396	394	256	936	2139	3312	627	6920.94	331.059	1753.5	4.3858	1.1858e-19	1.97965	0.0278502	UP	UP	cyprosin
Sme2.5_27381.1_g00001.1	+	68	387	224	22	38	19	29	0	0	1	0	0	0	0	0	26.7531	0.21307	0	6.9722	3.1166e-12	ND	0.00774899	UP	UP	cysteine-rich receptor-like protein kinase 2
Sme2.5_19833.1_g00002.1	-	3865	5677	1398	232	240	230	187	72	102	117	92	97	127	123	80	219.659	95.6589	106.75	1.1993	1.2567e-06	1.05795	0.000416325	UP	UP	cysteine-rich receptor-like protein kinase 2
Sme2.5_24680.1_g00002.1	-	1682	4467	1072	153	189	151	149	0	2	0	0	0	0	1	0	158.885	0.581008	0.25	8.0952	4.8813e-58	9.32643	0.00047111	UP	UP	cysteine-rich receptor-like protein kinase 2
Sme2.5_24680.1_g00001.1	-	51	1567	903	20	47	29	38	0	0	0	0	0	0	0	0	33.3882	0	0	ND	2.5385e-14	ND	0.0103662	UP	UP	cysteine-rich receptor-like protein kinase 2
Sme2.5_03274.1_g00003.1	-	10795	13797	1401	117	164	184	146	27	43	49	45	82	39	31	53	152.234	41.136	51.25	1.8878	7.0162e-11	1.57555	0.0278772	UP	UP	cysteine-rich repeat secretory protein 38
Sme2.5_04706.1_g00005.1	-	33931	35807	1775	22	22	8	36	1	0	0	0	3	1	1	3	22.2005	0.231037	2	6.5863	2.8497e-05	3.45943	0.0329499	UP	UP	cytochrome P450 71A1-like
Sme2.5_03299.1_g00004.1	+	41796	43535	1638	337	211	115	262	0	1	2	2	0	17	25	6	229.054	1.24846	12	7.5194	6.4639e-17	4.26835	0.0244902	UP	UP	cytochrome P450 71A1-like
Sme2.5_05502.1_g00003.1	+	9796	19945	2348	217	176	166	170	1	0	0	0	0	0	1	0	180.439	0.231037	0.25	9.6092	3.8552e-65	9.50978	0.000604271	UP	UP	cytochrome P450 71A1-like
Sme2.5_00076.1_g00001.1	-	1	1977	1828	28	40	26	23	3	4	6	6	8	12	8	20	28.734	4.729	12	2.6032	7.1677e-06	1.2854	0.0455363	UP	UP	cytochrome P450 89A2-like
Sme2.5_16525.1_g00001.1	+	800	2942	1344	341	164	276	315	6	4	2	8	10	39	138	45	274.593	5.10165	58	5.7502	1.1069e-20	2.24005	0.0233706	UP	UP	cytochrome P450 CYP72A219-like
Sme2.5_02777.1_g00005.1	-	36528	41677	2193	26	22	23	21	5	3	1	1	6	0	8	2	22.7934	2.50567	4	3.1853	4.6711e-06	2.52356	0.00100368	UP	UP	cytokinin hydroxylase
Sme2.5_03751.1_g00003.1	+	43116	53533	3558	22	33	18	30	0	0	0	0	0	0	0	0	25.6203	0	0	ND	8.4033e-13	ND	0.00507644	UP	UP	cytokinin hydroxylase
Sme2.5_01446.1_g00007.1	-	74085	75567	1483	176	250	160	169	88	54	118	45	1	1	0	1	186.165	73.1267	0.75	1.3481	5.4018e-07	7.97537	0.00276602	UP	UP	deacetylvindoline O-acetyltransferase-like
Sme2.5_00556.1_g00002.1	+	2086	5863	2208	158	127	114	143	0	0	0	0	0	0	1	0	134.684	0	0.25	ND	3.4103e-54	9.08215	0.000810974	UP	UP	dynamin-related protein 4C
Sme2.5_03009.1_g00002.1	+	8396	9189	794	13	9	17	11	3	0	2	5	0	3	3	0	12.4671	2.4488	1.5	2.348	0.011931	3.05889	0.00852552	UP	UP	E3 ubiquitin-protein ligase RING1-like
Sme2.5_01895.1_g00003.1	-	13910	17367	1998	105	67	64	91	5	1	4	2	2	13	10	13	81.3886	2.82979	9.5	4.8461	3.9646e-21	3.10522	0.00856514	UP	UP	endoglucanase 8-like
Sme2.5_00066.1_g00007.1	+	56586	60009	875	141	180	176	98	38	45	40	30	65	34	35	75	146.247	38.3522	52.25	1.931	6.1573e-11	1.50939	0.045687	UP	UP	FAM10 family protein At4g22670-like
Sme2.5_09129.1_g00002.1	-	12177	14017	787	32	51	41	44	8	3	13	5	7	6	13	8	41.8168	6.81927	8.5	2.6164	1.6935e-07	2.30485	0.00495787	UP	UP	F-box protein At2g16365-like
Sme2.5_06404.1_g00004.1	-	26698	27517	820	2	5	7	10	0	0	0	0	1	0	0	3	6.1609	0	1	ND	0.003663	2.58496	0.0384864	UP	UP	F-box protein CPR30-like
Sme2.5_00079.1_g00011.1	-	85259	86937	1089	43	52	13	24	14	3	19	4	8	12	5	8	31.9921	9.218	8.25	1.7952	0.027289	2	0.0473905	UP	UP	F-box protein PP2-B15-like
Sme2.5_00653.1_g00016.1	-	115328	116697	1283	42	46	34	34	5	6	6	4	2	2	4	2	38.4595	5.24027	2.5	2.8756	2.4711e-08	3.96347	0.00158877	UP	UP	feruloyl CoA ortho-hydroxylase 1-like
Sme2.5_01393.1_g00008.1	-	68473	73747	3071	2307	2424	1916	1909	254	199	336	155	436	261	229	354	2112.51	229.301	320	3.2036	8.6413e-56	2.74079	0.0008216	UP	UP	formin-like protein 2
Novel00130	+	47216	48718	683	130	214	134	116	16	23	30	29	68	42	41	62	145.86	24.4817	53.25	2.5748	2.8837e-13	1.47961	0.0384478	UP	UP	glycine-rich protein 3 short isoform-like
Sme2.5_01654.1_g00001.1	+	756	15058	4500	28	30	27	21	6	12	9	12	1	7	17	12	26.1238	9.98081	9.25	1.3881	0.012171	1.51847	0.0322501	UP	UP	G-type lectin S-receptor-like serine/threonine-protein kinase At1g11330
Sme2.5_13557.1_g00005.1	-	29599	33535	1526	46	103	66	95	17	25	21	18	19	17	24	10	77.5368	20.4511	17.5	1.9227	0.00018268	2.14684	0.0281986	UP	UP	G-type lectin S-receptor-like serine/threonine-protein kinase SD2-5
Sme2.5_01314.1_g00005.1	-	32331	34267	1815	69	48	54	62	10	13	14	17	16	13	11	15	58.0378	13.5904	13.75	2.0944	1.6294e-07	2.08283	0.00131212	UP	UP	heat stress transcription factor A-4c-like
Sme2.5_10467.1_g00001.1	-	1095	1857	763	7	4	7	2	1	0	0	0	0	0	0	1	4.88738	0.231037	0.25	4.4029	0.038885	4.32193	0.045478	UP	UP	histone H3.2-like
Sme2.5_01531.1_g00008.1	+	61756	62411	442	9851	15127	15116	9264	3718	2240	2684	1997	5351	5821	5350	4963	12190.1	2612.62	5371.25	2.2221	2.0442e-11	1.19995	0.0183347	UP	UP	histone H4; K11254 histone H4
Sme2.5_06838.1_g00002.1	+	23996	26171	1903	792	703	813	660	25	21	25	25	158	249	359	206	736.019	23.851	243	4.9476	2.742e-87	1.61046	0.00157122	UP	UP	ICL
Sme2.5_04387.1_g00004.1	+	9836	10594	759	97	84	183	183	70	52	52	54	50	61	70	71	139.042	56.7175	63	1.2937	0.045537	1.11812	0.0485822	UP	UP	Lemir
Sme2.5_00819.1_g00006.1	-	77313	79737	1622	12	14	9	6	0	0	0	0	0	0	0	1	9.97909	0	0.25	ND	3.5269e-05	5.35755	0.0145187	UP	UP	lipoxygenase 6, chloroplastic
Sme2.5_07592.1_g00003.1	-	18681	27497	2451	79	84	64	60	11	28	36	15	44	27	26	46	70.6772	22.3347	35.75	1.662	3.5062e-06	1.00504	0.0264312	UP	UP	lTTS1, SlTTS1, TTS1
Sme2.5_02106.1_g00012.1	-	73781	82837	2731	295	744	426	502	99	27	88	107	21	67	36	67	487.597	77.9187	47.75	2.6456	1.8997e-06	3.36435	0.0135359	UP	UP	lTTS1, SlTTS1, TTS1
Sme2.5_14020.1_g00001.1	-	1250	10737	2722	231	623	395	475	30	40	56	28	22	30	30	31	429.359	37.9287	28.25	3.5008	1.1313e-08	3.93137	0.0151223	UP	UP	lTTS1, SlTTS1, TTS1
Sme2.5_13284.1_g00001.1	+	8316	13019	2156	63	45	51	45	6	13	7	7	30	28	34	8	50.4845	8.51563	25	2.5677	3.7199e-09	1.02857	0.015883	UP	UP	LysRS
Sme2.5_08838.1_g00002.1	-	10409	12787	1025	8	5	2	7	0	0	0	1	0	0	0	0	5.466	0.265909	0	4.3615	0.02317	ND	0.0253019	UP	UP	major facilitator superfamily domain-containing protein 12-like
Sme2.5_00026.1_g00008.1	-	92412	95167	2039	1399	1213	1255	1079	641	653	605	431	191	493	761	455	1223.55	581.308	475	1.0737	7.8822e-08	1.38026	0.0163998	UP	UP	malate synthase, glyoxysomal
Sme2.5_02082.1_g00005.1	+	68576	75756	2314	35	45	32	29	18	19	18	14	4	4	2	0	34.7043	17.2362	2.5	1.0097	0.040712	3.81762	0.00131487	UP	UP	membrane-bound transcription factor site-1 protease
Sme2.5_06456.1_g00003.1	-	7730	10437	1390	202	115	133	187	18	63	40	52	34	73	75	47	159.166	44.8105	57.25	1.8286	2.261e-05	1.47595	0.0450997	UP	UP	metacaspase-9
Sme2.5_10809.1_g00001.1	-	855	1127	273	32	25	31	25	1	0	1	0	4	3	1	0	28.0222	0.444107	2	5.9795	6.3774e-12	3.82018	0.000643119	UP	UP	methyltransferase-like protein 6
Sme2.5_15994.1_g00001.1	+	3846	5229	853	82	42	99	43	0	2	0	0	0	0	0	0	65.8479	0.581008	0	6.8244	1.4948e-11	ND	0.0187021	UP	UP	mitochondrial carnitine/acylcarnitine carrier-like protein
Sme2.5_07563.1_g00002.1	+	1406	12558	1834	204	206	183	170	0	0	0	0	0	0	9	1	188.645	0	2.5	ND	4.7233e-69	6.25361	0.000301875	UP	UP	MSRA5
Sme2.5_02912.1_g00001.1	+	7946	12452	1143	9	12	6	15	3	0	0	0	0	7	3	8	10.5422	0.69311	4.5	3.9269	0.0011957	1.22239	0.0187828	UP	UP	NAC domain-containing protein 100-like
Sme2.5_09643.1_g00001.1	+	686	5378	995	183	79	128	145	32	91	29	36	26	38	59	26	133.534	49.5808	37.25	1.4294	0.0092789	1.84423	0.0334197	UP	UP	NAC domain-containing protein 21/22-like
Sme2.5_05766.1_g00005.1	-	30351	32267	731	7	7	5	5	0	1	0	0	0	0	0	0	5.9026	0.290504	0	4.3447	0.014437	ND	0.00190127	UP	UP	NADH dehydrogenase [ubiquinone] 1 alpha subcomplex subunit 2
Sme2.5_13618.1_g00002.1	-	4750	5717	968	121	107	54	67	2	1	0	3	4	8	5	0	85.2042	1.55031	4.25	5.7803	6.6944e-19	4.35962	0.0123815	UP	UP	nucleoporin nup124
Sme2.5_04458.1_g00001.1	-	1	917	917	403	520	379	294	216	171	152	162	150	154	129	179	391.668	175.044	153	1.1619	1.3233e-07	1.38286	0.0172878	UP	UP	pathogenesis-related leaf protein 4-like
Sme2.5_00036.1_g00013.1	+	111116	113212	2097	371	328	278	328	41	66	77	46	55	55	93	62	323.604	57.284	66.25	2.498	2.4862e-25	2.29999	0.00246411	UP	UP	pentatricopeptide repeat-containing protein At2g02980-like
Sme2.5_03117.1_g00003.1	-	30940	33637	1224	24	25	25	20	4	10	7	6	11	12	9	12	23.2502	6.91613	11	1.7492	0.0036313	1.09516	0.00484044	UP	UP	pentatricopeptide repeat-containing protein At5g46100
Novel02269	-	18559	19651	766	154	275	348	194	2	1	1	0	2	0	0	0	241.378	0.965648	0.5	7.9656	9.2452e-21	8.92333	0.0114414	UP	UP	peroxidase 27-like
Sme2.5_00170.1_g00009.1	-	66220	68917	2388	19	18	12	20	2	1	2	3	3	4	7	10	17.1681	1.97645	6	3.1188	0.0001292	1.52356	0.018941	UP	UP	PHD finger protein At2g01810-like
Sme2.5_00978.1_g00006.1	-	33727	34647	713	230	278	143	114	32	41	51	47	21	29	24	45	185.744	42.6682	29.75	2.1221	2.8985e-06	2.6845	0.0293494	UP	UP	pi1
Sme2.5_13393.1_g00001.1	-	7745	16157	2539	23	18	10	16	5	0	1	10	1	0	0	0	16.4903	4.02735	0.25	2.0337	0.0067377	6.06609	0.00708048	UP	UP	polygalacturonase-like
Novel03228	-	12573	14154	964	125	171	63	170	49	0	27	48	1	0	0	0	131.673	29.8373	0.25	2.1418	0.0014289	9.04712	0.0139604	UP	UP	polygalacturonase-like
Sme2.5_04677.1_g00010.1	+	49336	52736	1595	832	1244	1001	838	353	400	295	307	494	246	315	484	967.251	342.247	384.75	1.4989	2.8028e-12	1.34702	0.0322303	UP	UP	polyneuridine-aldehyde esterase-like
Sme2.5_00075.1_g00015.1	-	114513	115757	1245	599	945	657	654	402	127	335	344	267	343	364	337	705.647	292.622	327.75	1.2699	7.5805e-06	1.12282	0.0129198	UP	UP	probable carboxylesterase 13
Sme2.5_25116.1_g00001.1	+	2	2636	2409	29	57	36	26	6	10	5	17	0	0	0	0	36.2611	9.87707	0	1.8763	0.0001475	ND	0.0131463	UP	UP	probable leucine-rich repeat receptor-like protein kinase At1g35710
Sme2.5_03432.1_g00002.1	+	3126	7312	1536	44	44	38	52	2	0	0	2	0	1	2	0	44.4525	0.993892	0.75	5.483	2.3076e-17	5.89077	0.000907174	UP	UP	probable LRR receptor-like serine/threonine-protein kinase At1g07650
Sme2.5_26068.1_g00001.1	+	2	823	732	19	19	12	26	0	0	0	0	2	3	1	0	19.0572	0	1.5	ND	1.4109e-09	3.66297	0.0112253	UP	UP	probable mitochondrial chaperone BCS1-A
Sme2.5_02536.1_g00011.1	-	62532	65957	1816	37	26	28	18	6	1	3	5	23	14	8	8	26.7266	3.64548	13.25	2.8741	3.9897e-06	1.04026	0.0074571	UP	UP	probable pectinesterase/pectinesterase inhibitor 33
Novel00060	-	287331	288162	724	61	50	44	32	1	1	1	0	6	22	29	12	45.8058	0.734611	17.25	5.9624	6.0059e-19	1.43837	0.0453823	UP	UP	probable polygalacturonase At1g80170
Sme2.5_05048.1_g00006.1	+	36756	41754	1659	74	52	67	58	2	7	0	3	3	20	22	5	62.3213	3.29333	12.5	4.2421	1.9818e-19	2.32769	0.00861301	UP	UP	probable polygalacturonase At1g80170
Novel02682	-	7812	15940	1907	282	257	251	272	0	0	0	0	0	0	0	0	264.081	0	0	ND	1.3045e-85	ND	4.12443e-05	UP	UP	protein FLOWERING LOCUS D
Novel03225	+	51	1113	576	322	214	205	238	0	0	0	0	0	0	0	0	242.431	0	0	ND	9.7219e-60	ND	0.00273751	UP	UP	protein IQ-DOMAIN 1-like
Sme2.5_00136.1_g00013.1	-	78352	83307	2306	128	167	164	144	37	22	48	34	68	77	54	62	149.874	34.2077	65.25	2.1314	1.8048e-13	1.20811	0.00370454	UP	UP	protein NEN1
Sme2.5_09887.1_g00003.1	-	11054	15697	1659	20	22	40	28	16	11	18	5	7	17	12	8	27.6361	12.0569	11	1.1967	0.046207	1.32193	0.0436616	UP	UP	protein TRANSPARENT TESTA 12
Novel01386	-	75117	76171	439	113	118	95	112	0	0	1	0	0	0	0	0	108.707	0.21307	0	8.9949	2.0877e-44	ND	0.000209433	UP	UP	putative disease resistance protein RGA4
Sme2.5_02154.1_g00007.1	+	67196	68531	814	163	156	174	120	95	67	52	64	52	104	75	51	151.412	69.5101	70.5	1.1232	3.5845e-05	1.12019	0.00878559	UP	UP	putative F-box protein PP2-B12
Novel03031	-	1168	1779	500	36	37	34	42	9	9	13	13	4	9	3	8	37.1882	10.9206	6	1.7678	0.00028384	2.63421	0.000140331	UP	UP	putative late blight resistance protein homolog R1A-3
Sme2.5_30979.1_g00001.1	+	2	636	536	40	66	26	47	6	6	10	11	2	2	4	6	44.1784	8.18495	3.5	2.4323	4.8029e-06	3.67646	0.0175395	UP	UP	putative late blight resistance protein homolog R1A-3
Sme2.5_09736.1_g00002.1	-	10304	13817	2968	331	295	338	316	19	11	10	8	17	10	7	2	318.529	11.8432	9	4.7493	2.4803e-60	5.152	6.36022e-05	UP	UP	putative late blight resistance protein homolog R1B-16
Novel03334	+	6496	7059	491	23	28	33	30	0	0	0	0	0	0	0	0	28.5016	0	0	ND	3.9213e-14	ND	0.000867244	UP	UP	putative late blight resistance protein homolog R1B-16
Sme2.5_06364.1_g00003.1	-	19471	24447	2417	254	214	234	190	1	0	1	0	34	46	43	50	220.633	0.444107	43.25	8.9565	3.3122e-73	2.36627	0.00180469	UP	UP	putative SWI/SNF-related matrix-associated actin-dependent regulator of chromatin subfamily A member 3-like 3
Sme2.5_02232.1_g00003.1	+	11536	17909	4318	110	131	109	122	13	13	16	13	10	10	14	9	117.324	13.646	10.75	3.1039	1.0903e-20	3.45638	0.00037232	UP	UP	receptor-like protein 12
Sme2.5_00605.1_g00008.1	-	75415	76717	932	18	15	10	14	0	0	0	0	0	0	0	0	14.0761	0	0	ND	3.4641e-07	ND	0.00327678	UP	UP	receptor-like protein 12
Sme2.5_08412.1_g00003.1	+	24406	25880	956	26	17	15	29	4	9	5	7	10	7	10	16	21.82	6.4654	10.75	1.7548	0.0051492	1.01668	0.018322	UP	UP	receptor-like serine/threonine-protein kinase SD1-8
Sme2.5_07665.1_g00001.1	+	6396	8406	1210	154	267	249	195	54	63	35	55	89	60	75	121	214.704	52.8602	86.25	2.0221	3.4926e-10	1.3261	0.0355031	UP	UP	secoisolariciresinol dehydrogenase-like
Sme2.5_00713.1_g00006.1	-	42461	43647	987	18	21	24	16	5	0	2	3	3	3	5	8	19.5651	2.37905	4.75	3.0398	6.2845e-05	2.05585	0.00909913	UP	UP	secoisolariciresinol dehydrogenase-like
Sme2.5_02187.1_g00010.1	-	52000	62517	1619	68	48	43	44	21	26	18	18	18	13	27	14	50.0414	21.0265	18	1.2509	0.0018853	1.49541	0.0185648	UP	UP	serine/threonine-protein kinase HT1-like
Sme2.5_12805.1_g00002.1	+	14046	16961	837	110	102	90	94	0	0	0	1	1	0	0	0	98.0671	0.265909	0.25	8.5267	6.6199e-41	8.62936	0.000172237	UP	UP	small ubiquitin-related modifier 1
Sme2.5_05462.1_g00002.1	-	2184	6957	894	22	26	40	45	14	13	6	6	6	16	12	23	33.7253	9.88494	14.25	1.7705	0.0045835	1.22239	0.016215	UP	UP	syntaxin-132; K08486 syntaxin 1B/2/3
Sme2.5_16228.1_g00001.1	+	1446	2197	752	143	117	162	118	0	1	5	0	0	0	0	0	134.131	1.35586	0	6.6283	1.6121e-46	ND	0.001111	UP	UP	TMV resistance protein N-like
Sme2.5_03382.1_g00005.1	+	50396	72746	2780	120	95	95	87	20	20	19	13	5	38	68	10	98.1191	17.936	30.25	2.4517	2.1311e-13	1.71413	0.0333816	UP	UP	TMV resistance protein N-like
Sme2.5_14564.1_g00002.1	-	7375	11997	1111	163	177	120	131	30	19	53	34	22	26	40	13	145.614	32.7843	25.25	2.1511	1.6133e-13	2.5488	0.00443138	UP	UP	transcription factor E2FB-like
Sme2.5_03053.1_g00004.1	+	31856	46334	2111	481	390	335	389	126	103	156	129	109	176	120	96	394.941	126.574	125.25	1.6417	3.3571e-13	1.67067	0.00539887	UP	UP	transcription factor IIIB 60 kDa subunit
Sme2.5_09255.1_g00004.1	-	38623	39497	875	740	763	577	541	80	85	144	56	64	87	79	89	645.018	88.7488	79.75	2.8615	1.995e-38	3.03849	0.00226422	UP	UP	transcription factor TGA6-like
Sme2.5_10147.1_g00003.1	-	32958	34807	1250	1994	1225	1852	1818	39	75	22	25	143	510	582	143	1720.91	42.1335	344.5	5.3521	1.2358e-38	2.32172	0.0120523	UP	UP	transmembrane protein 45B-like
Sme2.5_00798.1_g00004.1	-	30969	32477	1509	40	53	20	51	14	0	2	24	0	0	0	1	40.7579	10.0425	0.25	2.021	0.0050429	7.35755	0.0120302	UP	UP	U-box domain-containing protein 21-like
Sme2.5_13126.1_g00003.1	+	6836	10846	1764	395	358	364	339	178	119	158	122	85	154	135	142	360.989	141.801	129	1.3481	4.3468e-09	1.49657	0.00283644	UP	UP	UDP-glycosyltransferase 89B1
Sme2.5_03440.1_g00005.1	-	31820	33937	1198	29	57	28	33	10	3	8	7	9	4	9	1	36.167	6.74781	5.75	2.4222	2.8679e-06	2.67611	0.0295013	UP	UP	uncharacterized LOC101243694
Sme2.5_06079.1_g00001.1	-	4398	6417	1277	462	465	424	377	99	105	101	86	67	121	119	80	427.085	97.7638	96.75	2.1272	1.4809e-21	2.1587	0.000647979	UP	UP	uncharacterized LOC101244665
Sme2.5_00656.1_g00006.1	-	93830	96037	1169	4	2	10	7	0	0	0	0	0	0	0	0	5.86649	0	0	ND	0.0049285	ND	0.0462267	UP	UP	uncharacterized LOC101245090
Sme2.5_13557.1_g00003.1	+	13356	18061	1072	4	6	8	5	0	0	0	0	1	0	0	0	5.73122	0	0.25	ND	0.005243	4.52356	0.0132187	UP	UP	uncharacterized LOC101245140
Sme2.5_17192.1_g00001.1	-	4437	7337	1196	19	25	21	16	1	1	3	2	6	6	8	2	19.9626	1.69257	5.5	3.56	5.5238e-06	1.88042	0.00196815	UP	UP	uncharacterized LOC101245322
Sme2.5_07614.1_g00002.1	-	2016	3777	1122	17	12	16	10	0	1	0	1	0	0	2	0	13.5651	0.556413	0.5	4.6076	1.8194e-05	4.78136	0.00301671	UP	UP	uncharacterized LOC101245809
Sme2.5_05384.1_g00002.1	+	25376	27404	460	104	109	80	78	22	21	16	22	35	46	36	55	91.3265	20.4425	43	2.1595	7.3823e-11	1.10901	0.0173109	UP	UP	uncharacterized LOC101245888
Sme2.5_00024.1_g00025.1	+	174206	176279	1099	10	20	10	11	0	5	5	2	0	4	6	3	12.5337	3.04969	3.25	2.0391	0.020548	1.97199	0.0320046	UP	UP	uncharacterized LOC101246238
Sme2.5_03763.1_g00003.1	-	18641	21237	1170	28	19	21	24	1	2	1	1	5	5	4	0	22.8892	1.29102	3.5	4.1481	6.8704e-08	2.71621	0.00388792	UP	UP	uncharacterized LOC101246419
Novel03217	+	4093	5072	735	235	229	179	223	1	0	0	2	123	28	94	73	214.834	0.762855	79.5	8.1376	1.8118e-70	1.44534	0.0121587	UP	UP	uncharacterized LOC101247704
Novel01997	+	49970	51221	1102	80	57	57	63	0	0	0	0	0	0	0	0	63.7248	0	0	ND	1.1925e-29	ND	0.0013028	UP	UP	uncharacterized LOC101247704
Sme2.5_02749.1_g00004.1	-	36475	39237	1179	17	8	10	8	3	0	1	0	3	1	0	0	10.5667	0.90618	1	3.5436	0.0022481	3.42626	0.00808309	UP	UP	uncharacterized LOC101247949
Sme2.5_21212.1_g00001.1	-	438	3027	1191	15	16	3	14	1	0	0	1	0	3	0	0	11.8315	0.496946	0.75	4.5734	0.00010886	4	0.0271716	UP	UP	uncharacterized LOC101248883
Sme2.5_04410.1_g00007.1	+	36106	37004	899	29	18	35	42	0	2	0	1	2	6	22	3	31.4151	0.846917	8.25	5.2131	3.6095e-09	1.9098	0.038084	UP	UP	uncharacterized LOC101248958
Sme2.5_00944.1_g00001.1	-	1913	7327	1756	42	37	51	39	10	3	6	4	23	9	15	7	42.0714	5.52394	13.5	2.9291	7.6543e-09	1.64599	0.00422068	UP	UP	uncharacterized LOC101249097
Sme2.5_00432.1_g00008.1	-	80396	86447	978	1056	1022	949	1054	152	95	115	89	91	120	104	88	1014.78	110.884	100.75	3.194	1.9703e-50	3.34007	6.8907e-05	UP	UP	uncharacterized LOC101249545
Sme2.5_01819.1_g00006.1	-	55795	61597	1562	106	65	61	66	3	15	15	18	28	31	26	12	73.4913	13.0331	24.25	2.4954	6.1557e-11	1.61926	0.016598	UP	UP	uncharacterized LOC101249594
Novel03259	-	19698	20398	626	24	20	21	14	5	4	6	3	5	1	4	3	19.4225	4.39335	3.25	2.1443	0.0022241	2.60334	0.00317867	UP	UP	uncharacterized LOC101249924
Novel01819	-	33796	41551	1887	342	157	252	284	21	27	21	19	46	95	78	43	258.557	22.2221	65.5	3.5404	3.3625e-12	1.98199	0.0312064	UP	UP	uncharacterized LOC101250386
Sme2.5_06214.1_g00005.1	+	16696	24919	1554	46	51	43	47	0	0	0	0	0	0	0	0	46.4237	0	0	ND	2.2371e-22	ND	9.68773e-05	UP	UP	uncharacterized LOC101250411
Sme2.5_02864.1_g00001.1	-	6523	12517	882	219	219	191	238	34	31	43	34	40	75	46	65	215.972	35.0638	56.5	2.6228	9.9045e-23	1.93971	0.000409417	UP	UP	uncharacterized LOC101251210
Sme2.5_05824.1_g00003.1	-	9542	13157	1065	68	76	41	74	44	18	41	27	11	24	22	18	64.2952	31.3101	18.75	1.0381	0.0086371	1.78799	0.0147786	UP	UP	uncharacterized LOC101251233
Sme2.5_06774.1_g00001.1	+	8696	11669	1519	35	32	43	54	8	10	21	6	26	12	10	12	41.3968	10.8233	15	1.9354	0.00017527	1.45066	0.0370666	UP	UP	uncharacterized LOC101251787
Sme2.5_11590.1_g00001.1	-	1	6617	1131	11	26	5	15	0	0	0	0	0	0	0	0	13.9916	0	0	ND	2.8093e-05	ND	0.0485166	UP	UP	uncharacterized LOC101252020
Sme2.5_12659.1_g00001.1	+	10296	11477	638	300	388	232	185	138	41	136	78	99	61	100	75	269.706	93.5122	83.75	1.5282	2.2897e-05	1.72181	0.0291151	UP	UP	uncharacterized LOC101252465
Sme2.5_03963.1_g00002.1	-	12306	13827	1522	18	27	17	19	4	6	6	10	6	11	8	7	20.006	6.60469	8	1.5989	0.014491	1.33985	0.0033851	UP	UP	uncharacterized LOC101253888
Sme2.5_15994.1_g00003.1	-	9415	13977	1631	323	337	308	260	88	85	126	94	163	158	165	121	303.286	96.8664	151.75	1.6466	2.6598e-12	1.01654	0.000443312	UP	UP	uncharacterized LOC101254373
Sme2.5_21748.1_g00001.1	+	197	4511	911	30	29	38	41	1	1	1	0	1	2	4	1	34.6754	0.734611	2	5.5608	5.9161e-14	4.10852	0.00152479	UP	UP	uncharacterized LOC101254373
Sme2.5_22825.1_g00001.1	+	371	806	436	6	13	14	6	0	0	0	0	0	0	0	0	9.61391	0	0	ND	5.8547e-05	ND	0.0206943	UP	UP	uncharacterized LOC101254373
Sme2.5_03344.1_g00002.1	-	20954	23167	753	11	3	4	5	0	0	0	0	0	0	0	0	5.65911	0	0	ND	0.0054219	ND	0.0493395	UP	UP	uncharacterized LOC101254817
Sme2.5_00099.1_g00018.1	+	144366	147913	1630	1790	1269	1390	1545	128	246	119	122	182	484	621	166	1490.84	158.833	363.25	3.2305	2.5309e-35	2.04448	0.0127538	UP	UP	uncharacterized LOC101255155
Novel03301	+	262	4073	829	77	80	65	84	1	0	0	0	0	0	0	0	76.1707	0.231037	0	8.365	6.2891e-33	ND	0.000334235	UP	UP	uncharacterized LOC101255403
Sme2.5_02678.1_g00002.1	-	5816	18097	2362	56	76	74	54	29	21	20	26	46	38	23	13	64.3322	23.9757	30	1.424	0.00011296	1.11548	0.0282979	UP	UP	uncharacterized LOC101255527
Sme2.5_18648.1_g00001.1	-	1	3187	1580	68	77	54	37	1	0	0	0	0	0	0	0	57.5985	0.231037	0	7.9618	6.1262e-26	ND	0.00661254	UP	UP	uncharacterized LOC101255821
Novel03546	+	475	1137	450	26	10	9	14	2	9	1	4	7	4	4	3	14.5361	4.35332	4.5	1.7394	0.035953	1.71272	0.0491503	UP	UP	uncharacterized LOC101256083
Sme2.5_02927.1_g00012.1	+	107936	111432	1640	17	13	10	8	2	0	0	2	3	0	3	1	11.7223	0.993892	1.75	3.56	0.00075271	2.77761	0.0122547	UP	UP	uncharacterized LOC101257086
Sme2.5_13126.1_g00002.1	-	5081	5957	765	123	74	82	101	18	35	14	24	36	52	50	25	94.5389	23.6911	40.75	1.9966	2.6907e-08	1.22113	0.0429072	UP	UP	uncharacterized LOC101258413
Sme2.5_00090.1_g00003.1	-	16947	20197	1552	5	3	4	5	0	0	0	0	2	0	2	4	4.25731	0	2	ND	0.027083	1.08746	0.0182199	UP	UP	uncharacterized LOC101258437
Novel01385	-	67452	68864	545	255	336	270	190	37	19	37	22	62	29	31	43	258.191	27.8015	41.25	3.2152	2.4248e-33	2.67122	0.00742782	UP	UP	uncharacterized LOC101259813
Novel02237	+	4385	5238	405	466	413	480	321	2	4	16	2	150	233	151	227	414.726	5.56503	190.25	6.2196	8.4476e-87	1.14249	0.0267202	UP	UP	uncharacterized LOC101260163
Sme2.5_09416.1_g00003.1	+	8526	12902	1654	23	32	26	31	3	3	2	1	1	0	0	0	27.9275	2.25667	0.25	3.6294	3.4496e-08	6.80735	0.0012616	UP	UP	uncharacterized LOC101260214
Sme2.5_00233.1_g00010.1	-	140970	141677	708	2	4	4	8	0	0	0	0	0	1	1	1	4.6165	0	0.75	ND	0.019605	2.58496	0.0430149	UP	UP	uncharacterized LOC101260494
Novel01544	-	80882	83183	2208	31	18	15	15	0	0	0	0	0	2	3	1	19.3508	0	1.5	ND	7.4417e-10	3.71882	0.0243699	UP	UP	uncharacterized LOC101261248
Novel02766	+	12788	14803	326	2	8	13	9	1	0	4	0	0	1	8	2	8.09921	1.08332	2.75	2.9023	0.034459	1.54057	0.021195	UP	UP	uncharacterized LOC101261699
Sme2.5_03643.1_g00001.1	+	1535	5099	1611	19	12	10	11	0	0	0	0	0	3	0	0	12.7874	0	0.75	ND	1.4592e-06	4.11548	0.0127276	UP	UP	uncharacterized LOC101261795
Sme2.5_08767.1_g00002.1	-	9935	12157	1278	522	682	479	437	245	169	228	208	175	261	199	236	521.78	209.588	217.75	1.3159	9.651e-10	1.28332	0.00692764	UP	UP	uncharacterized LOC101264647
Sme2.5_10831.1_g00002.1	-	8875	12817	1443	329	367	285	330	0	0	1	2	0	3	2	3	325.132	0.744889	2	8.7698	5.9834e-92	7.35645	0.000288615	UP	UP	uncharacterized LOC101265428
Sme2.5_07577.1_g00003.1	+	8036	11093	2055	30	22	11	25	0	0	1	0	6	6	7	6	21.7906	0.21307	6.25	6.6762	6.2353e-10	1.81558	0.0341386	UP	UP	uncharacterized LOC101265850
Sme2.5_02960.1_g00007.1	+	69466	70556	1091	3	6	3	3	0	0	0	0	0	0	0	0	3.67721	0	0	ND	0.048127	ND	0.0153924	UP	UP	uncharacterized LOC101266048
Sme2.5_10809.1_g00004.1	+	12376	17473	1054	180	165	128	134	58	40	66	37	62	35	56	46	149.669	48.9216	49.75	1.6132	9.5186e-09	1.60893	0.00464705	UP	UP	uncharacterized LOC101266383
Sme2.5_19766.1_g00001.1	+	227	2607	785	23	52	25	50	10	0	2	19	0	1	0	0	37.5464	7.78878	0.25	2.2692	0.0042558	7.22882	0.0166288	UP	UP	uncharacterized LOC101266412
Sme2.5_03643.1_g00002.1	-	5342	15527	1364	4	8	14	12	0	0	0	0	0	0	0	0	9.64899	0	0	ND	6.7892e-05	ND	0.0233654	UP	UP	uncharacterized LOC101268376
Sme2.5_02582.1_g00011.1	-	79368	80447	930	2	7	5	3	0	0	0	0	0	0	0	0	4.18179	0	0	ND	0.028067	ND	0.0312886	UP	UP	uncharacterized LOC101268376
Sme2.5_03602.1_g00003.1	+	25536	29605	1259	2	9	4	5	0	0	0	1	0	0	0	0	4.94311	0.265909	0	4.2164	0.037662	ND	0.0425604	UP	UP	uncharacterized LOC101268625
Novel01668	-	41713	43960	1127	40	56	42	30	0	0	0	0	0	0	0	0	41.2265	0	0	ND	3.1477e-20	ND	0.00431467	UP	UP	uncharacterized LOC101268767
Sme2.5_00026.1_g00014.1	-	154219	156817	2044	17	28	16	16	5	2	4	0	6	8	6	2	18.9209	2.58847	5.5	2.8698	0.00016713	1.80735	0.00880548	UP	UP	uncharacterized protein At1g04910
Novel02345	-	27414	29933	1245	33	51	36	35	10	6	25	15	27	12	11	16	38.2958	13.3688	16.5	1.5183	0.0019569	1.23173	0.047522	UP	UP	uncharacterized protein At4g15970-like
Sme2.5_00521.1_g00007.1	-	53576	57757	1671	415	497	479	377	234	169	222	180	162	206	153	160	437.445	198.323	170.25	1.1413	3.1911e-07	1.37639	0.00139971	UP	UP	uncharacterized protein At5g08430
Sme2.5_21748.1_g00002.1	-	5020	6657	1638	257	285	221	204	6	1	2	2	30	10	9	9	238.316	2.63468	14.5	6.4991	1.6221e-67	4.05939	0.00093787	UP	UP	UPF0481 protein At3g47200
Sme2.5_22825.1_g00002.1	-	960	2717	1758	119	90	82	86	25	67	39	39	11	38	39	23	93.1574	43.9199	27.75	1.0848	0.00090807	1.764	0.0191993	UP	UP	UPF0481 protein At3g47200-like
Sme2.5_23989.1_g00001.1	-	522	3314	858	947	1099	955	703	209	150	235	199	154	283	179	213	911.64	194.85	207.25	2.2261	3.0208e-27	2.15964	0.00257289	UP	UP	uridine 5'-monophosphate synthase
Novel03137	+	8861	12969	1857	627	710	670	582	3	1	7	6	2	5	0	1	641.277	4.07056	2	7.2996	4.3635e-117	8.33818	0.000159817	UP	UP	vacuolar amino acid transporter 1
Sme2.5_04552.1_g00002.1	+	9796	20933	1831	2177	1474	1777	1881	119	131	121	113	203	495	700	163	1819.6	121.379	390.25	3.906	3.151e-42	2.2272	0.00962259	UP	UP	vacuolar cation/proton exchanger 3-like
Sme2.5_00256.1_g00014.1	+	127256	129509	805	27	37	31	18	0	0	0	0	8	1	7	0	27.6932	0	4	ND	6.5965e-14	2.82018	0.00985823	UP	UP	WUSCHEL-related homeobox 3-like
Sme2.5_01465.1_g00012.1	-	73230	77877	1041	644	352	497	434	30	50	43	21	78	142	108	89	477.75	36.2024	104.25	3.7221	7.9516e-22	2.20824	0.0142828	UP	UP	XET2, LeXET2
Note:
ND means genes specially expressed in PP05, PnP05 or GnP05
